# Supplementary material for: 3,3′-Di-n-butyl-1,1′-(p-phenyl­ene­dimethyl­ene)diimidazolium bis­(hexa­fluoro­phosphate)
Source: Acta Crystallogr Sect E Struct Rep Online. 2010 Mar 13;66(Pt 4):o824–5. doi: 10.1107/S1600536810008536 (PMC2983963; doi:10.1107/S1600536810008536)
Supplement: Supplementary file 2 [file e-66-0o824-Isup2.hkl]

# 
# h,k,l, Fc-squared, Fo-squared, sigma(Fo-squared) and status flag 
# 
data_I
_shelx_title ' bufm in P2(1)/c (100K)' 
_shelx_refln_list_code          4 
_shelx_F_calc_maximum       86.30 
_exptl_crystal_F_000       660.00 
_reflns_d_resolution_high  0.6355 
 
loop_ 
 _symmetry_equiv_pos_as_xyz 
 'x, y, z' 
 '-x, y+1/2, -z+1/2' 
 '-x, -y, -z' 
 'x, -y-1/2, z-1/2' 
 
_cell_length_a     8.9802 
_cell_length_b    17.8421 
_cell_length_c     9.3637 
_cell_angle_alpha  90.000 
_cell_angle_beta  113.233 
_cell_angle_gamma  90.000 
 
_shelx_F_squared_multiplier     1.000 
 
loop_ 
 _refln_index_h 
 _refln_index_k 
 _refln_index_l 
 _refln_F_squared_calc 
 _refln_F_squared_meas 
 _refln_F_squared_sigma 
 _refln_observed_status 
   3   0   0       12.74       13.83      1.85 o 
   5   0   0      220.00      263.49     10.04 o 
   6   0   0      703.38      793.23     25.00 o 
   7   0   0       47.39       49.22      4.97 o 
   8   0   0      502.33      495.10     18.37 o 
  11   0   0        0.25       -0.78      1.58 o 
  12   0   0       14.55       18.39      1.95 o 
   2   1   0       61.99       62.32      2.08 o 
   3   1   0     1341.20     1578.04     31.16 o 
   4   1   0      784.05      686.52     34.05 o 
   5   1   0        8.33       18.83      1.91 o 
   6   1   0      182.92      175.87      5.79 o 
   7   1   0      166.84      164.68      5.88 o 
   8   1   0      131.77      123.50      6.53 o 
  10   1   0        1.53        1.90      1.42 o 
  11   1   0      114.05      121.15      3.12 o 
  12   1   0       12.23       15.26      1.80 o 
   1   2   0       96.13       54.93      2.43 o 
   3   2   0     3966.46     3906.60     75.12 o 
   4   2   0        0.88        2.80      2.24 o 
   5   2   0     2294.81     2419.95     48.02 o 
   6   2   0       10.63       16.48      2.37 o 
   7   2   0      679.27      685.78     16.18 o 
   8   2   0       23.40       16.66      3.76 o 
   9   2   0       57.40       57.69      6.33 o 
  10   2   0       31.37       35.01      2.05 o 
  11   2   0        5.05        5.34      1.14 o 
  12   2   0        7.18        5.84      2.69 o 
   2   3   0      964.87     1123.59     18.18 o 
   4   3   0     3561.48     3555.04     47.43 o 
   5   3   0      119.43      133.71      3.53 o 
   6   3   0       19.71       23.75      1.01 o 
   7   3   0        0.07       -0.49      0.69 o 
   8   3   0     1330.97     1315.48     26.31 o 
   9   3   0      207.03      198.85      4.57 o 
  10   3   0       45.17       42.54      2.55 o 
  11   3   0        0.01        0.11      1.31 o 
  12   3   0       39.78       38.26      3.06 o 
   1   4   0     6253.84     6891.02    185.65 o 
   3   4   0     2260.28     2309.57     27.42 o 
   4   4   0        1.56        1.78      0.71 o 
   5   4   0       25.73       15.37      1.61 o 
   6   4   0      819.08      801.50     10.60 o 
   7   4   0        4.21        6.59      0.83 o 
   8   4   0      514.33      519.74      9.53 o 
   9   4   0       45.15       35.77      1.62 o 
  10   4   0       77.73       69.62      2.39 o 
  11   4   0       11.47        9.41      2.54 o 
  12   4   0       14.14       15.13      2.02 o 
   1   5   0     1045.52     1092.62     21.94 o 
   3   5   0     2842.77     3106.01     47.78 o 
   4   5   0     2846.88     3164.87     41.67 o 
   5   5   0      272.11      270.97      4.05 o 
   6   5   0      542.56      548.30      6.22 o 
   7   5   0      469.66      481.87      8.06 o 
   8   5   0      144.71      140.05      3.09 o 
   9   5   0      418.09      430.85      8.88 o 
  10   5   0        2.39        3.94      1.26 o 
  11   5   0      320.21      325.20     11.64 o 
  12   5   0        1.94       -3.18      2.14 o 
   0   6   0       39.08       25.69      2.51 o 
   1   6   0      306.52      377.32      5.84 o 
   2   6   0     1186.44     1224.40     19.01 o 
   3   6   0     1803.82     1766.78     23.79 o 
   4   6   0     2030.71     2048.66     27.52 o 
   5   6   0      154.63      148.35      3.89 o 
   6   6   0      500.78      481.50      7.61 o 
   7   6   0     1136.32     1082.16     17.72 o 
   8   6   0       26.62       22.77      2.06 o 
   9   6   0      215.34      200.32      4.90 o 
  10   6   0      419.33      436.53      8.78 o 
  11   6   0        0.65       -0.33      1.43 o 
  12   6   0       70.88       77.19      5.78 o 
   1   7   0      347.53      338.16      4.81 o 
   2   7   0     2398.95     2652.09     35.25 o 
   3   7   0      358.63      448.88      6.91 o 
   4   7   0     2700.60     2575.33     34.20 o 
   5   7   0      612.62      605.35     10.84 o 
   6   7   0        3.79        6.39      0.99 o 
   7   7   0       39.89       35.69      2.02 o 
   8   7   0      246.54      225.58      5.31 o 
   9   7   0       23.31       21.94      1.92 o 
  10   7   0       73.11       71.08      3.12 o 
  11   7   0        0.99       -0.02      1.51 o 
  12   7   0       10.12        7.52      3.08 o 
   0   8   0     1694.81     1951.81     29.98 o 
   1   8   0      689.16      847.70      9.76 o 
   2   8   0      657.18      692.35      8.08 o 
   3   8   0     1356.09     1422.28     41.90 o 
   4   8   0     1464.90     1495.20     20.61 o 
   5   8   0      163.80      172.75      3.49 o 
   6   8   0     1365.12     1298.71     17.88 o 
   7   8   0      445.96      416.68      8.84 o 
   8   8   0        2.65        1.67      1.17 o 
   9   8   0      174.40      172.91      4.85 o 
  10   8   0       24.54       24.33      2.22 o 
  11   8   0        1.92        0.44      1.56 o 
  12   8   0        0.28       -2.39      2.45 o 
   1   9   0      851.78      899.71      9.60 o 
   2   9   0      102.21       91.67      1.85 o 
   3   9   0     1812.41     1777.13     24.88 o 
   4   9   0        0.62        0.72      0.54 o 
   5   9   0     2579.87     2543.21     38.44 o 
   6   9   0       85.74       81.39      2.43 o 
   7   9   0      159.28      178.28      5.05 o 
   8   9   0       27.70       24.92      1.61 o 
   9   9   0      758.74      770.30     13.31 o 
  10   9   0        6.87        5.88      1.31 o 
  11   9   0      284.14      290.33      7.32 o 
  12   9   0        0.01        2.16      2.75 o 
   0  10   0      863.63      832.90     12.04 o 
   1  10   0       22.58       19.75      0.97 o 
   2  10   0       53.85       38.87      1.24 o 
   3  10   0       10.33       14.24      1.40 o 
   4  10   0     7245.52     7204.43     92.25 o 
   5  10   0      216.55      250.19      4.35 o 
   6  10   0      865.39      859.23     12.77 o 
   7  10   0       25.33       20.29      1.54 o 
   8  10   0      248.15      224.41      6.59 o 
   9  10   0      109.91      111.38      3.29 o 
  10  10   0       50.12       54.83      2.63 o 
  11  10   0        0.58        0.10      1.30 o 
  12  10   0       32.09       33.96      3.14 o 
   1  11   0      813.34      876.70      9.61 o 
   2  11   0      432.72      514.98      6.09 o 
   3  11   0      217.40      215.98      4.26 o 
   4  11   0       14.61       17.32      1.76 o 
   5  11   0      678.33      677.04     10.58 o 
   6  11   0     1077.09     1025.25     15.11 o 
   7  11   0       14.50       11.01      1.58 o 
   8  11   0       21.47       19.90      2.35 o 
   9  11   0      112.38      118.50      3.80 o 
  10  11   0      202.88      207.85      5.00 o 
  11  11   0      117.57      124.19      4.09 o 
   0  12   0      357.11      402.09      6.04 o 
   1  12   0       54.63       67.14      1.62 o 
   2  12   0       58.00       61.95      1.67 o 
   3  12   0      220.05      188.54      3.37 o 
   4  12   0       13.00       10.06      1.37 o 
   5  12   0     1939.49     1740.86     24.28 o 
   6  12   0        3.62        4.62      1.27 o 
   7  12   0        2.55        3.46      1.20 o 
   8  12   0       45.00       43.59      2.44 o 
   9  12   0      130.34      126.68      4.35 o 
  10  12   0        9.49        8.96      1.94 o 
  11  12   0      114.10      113.14      3.94 o 
   1  13   0      109.56       98.51      2.01 o 
   2  13   0      139.57      148.11      2.67 o 
   3  13   0     1528.69     1548.42     17.81 o 
   4  13   0      514.86      435.80      6.91 o 
   5  13   0      983.16      983.76     14.86 o 
   6  13   0        0.45        0.42      1.08 o 
   7  13   0       83.12       81.30      3.72 o 
   8  13   0        0.01        1.39      1.28 o 
   9  13   0      142.95      143.36      4.27 o 
  10  13   0       19.09       20.16      2.14 o 
  11  13   0       22.66       24.21      2.35 o 
   0  14   0      671.34      660.58     10.37 o 
   1  14   0       27.63       34.10      1.65 o 
   2  14   0      450.50      422.47      5.53 o 
   3  14   0      187.90      183.80      3.54 o 
   4  14   0      739.76      731.76     11.74 o 
   5  14   0       17.02       16.67      1.69 o 
   6  14   0      570.15      525.48      9.29 o 
   7  14   0        0.52       -0.23      1.40 o 
   8  14   0      136.39      127.14      4.92 o 
   9  14   0       26.65       25.17      2.43 o 
  10  14   0        5.77        2.36      1.87 o 
  11  14   0        7.18        4.49      1.82 o 
   1  15   0      711.95      662.77      8.03 o 
   2  15   0       42.39       46.28      1.74 o 
   3  15   0      126.47      122.05      2.93 o 
   4  15   0        6.84        4.08      1.30 o 
   5  15   0      543.23      519.38     10.52 o 
   6  15   0       72.63       60.37      3.05 o 
   7  15   0      231.35      229.86      6.89 o 
   8  15   0       17.99       19.01      2.16 o 
   9  15   0        0.15        1.19      1.54 o 
  10  15   0        0.00        0.25      2.48 o 
   0  16   0       34.29       36.17      2.52 o 
   1  16   0        9.76       10.10      1.20 o 
   2  16   0      169.05      157.36      3.05 o 
   3  16   0      404.67      388.21      6.05 o 
   4  16   0      360.39      333.33      6.02 o 
   5  16   0      297.09      252.15      5.85 o 
   6  16   0       34.54       33.48      2.46 o 
   7  16   0        0.08       -0.18      1.35 o 
   8  16   0       72.19       82.15      7.58 o 
   9  16   0      120.33      111.23      4.29 o 
  10  16   0      128.74      137.41      9.73 o 
   1  17   0      127.70      127.77      3.08 o 
   2  17   0      362.27      372.25      7.30 o 
   3  17   0      295.40      319.37      5.93 o 
   4  17   0       30.06       24.61      1.89 o 
   5  17   0      121.56      115.67      3.99 o 
   6  17   0       40.70       42.88      2.83 o 
   7  17   0       40.52       38.72      2.81 o 
   8  17   0       25.80       23.47      2.42 o 
   9  17   0       48.95       50.71      3.96 o 
  10  17   0        1.02        0.97      1.75 o 
   0  18   0      529.99      518.62     24.07 o 
   1  18   0       70.81       69.91      3.12 o 
   2  18   0      690.59      664.24      9.02 o 
   3  18   0       82.35       79.92      3.03 o 
   4  18   0       58.67       55.30      2.71 o 
   5  18   0        0.00        0.80      1.39 o 
   6  18   0       45.39       43.82      3.80 o 
   7  18   0      139.86      147.03      4.85 o 
   8  18   0        9.43       10.54      2.09 o 
   9  18   0        1.10        2.31      1.77 o 
   1  19   0     1099.68     1088.11     16.93 o 
   2  19   0      252.51      252.93      4.69 o 
   3  19   0      121.44      107.52      3.82 o 
   4  19   0       41.91       46.95      2.59 o 
   5  19   0      315.77      321.76      7.36 o 
   6  19   0       35.08       35.10      2.87 o 
   7  19   0      158.88      146.87      4.95 o 
   8  19   0       38.65       34.95      2.96 o 
   9  19   0       41.06       41.03      3.24 o 
   0  20   0      682.65      707.25     17.17 o 
   1  20   0        0.01        3.52      1.49 o 
   2  20   0       20.94       18.92      1.91 o 
   3  20   0        1.88        4.44      1.58 o 
   4  20   0       70.37       69.56      3.19 o 
   5  20   0       17.35       15.43      2.20 o 
   6  20   0        1.37        1.05      1.72 o 
   7  20   0       49.20       40.80      3.20 o 
   8  20   0       10.53       12.78      2.31 o 
   9  20   0        1.39        4.49      3.47 o 
   1  21   0       64.33       74.80      3.46 o 
   2  21   0       25.99       22.19      2.07 o 
   3  21   0      131.78      127.73      4.46 o 
   4  21   0       43.08       57.47      4.76 o 
   5  21   0      116.47      111.95      5.08 o 
   6  21   0        3.38        4.23      2.01 o 
   7  21   0       56.31       60.95      3.91 o 
   8  21   0       14.24       12.65      2.47 o 
   0  22   0        0.06       -0.70      3.09 o 
   1  22   0      159.68      152.17      4.67 o 
   2  22   0      168.32      170.75      5.36 o 
   3  22   0        2.86        3.94      2.11 o 
   4  22   0      326.44      321.22     12.07 o 
   5  22   0       46.43       50.59      3.45 o 
   6  22   0        0.09        0.13      1.86 o 
   7  22   0        3.39        2.42      1.96 o 
   8  22   0        4.12        0.85      2.82 o 
   1  23   0      153.12      151.20      5.34 o 
   2  23   0       13.61       10.07      3.02 o 
   3  23   0        0.31        0.95      2.55 o 
   4  23   0       29.98       38.65      3.62 o 
   5  23   0      169.69      168.88      5.68 o 
   6  23   0       36.05       32.93      3.97 o 
   7  23   0       62.58       66.78      5.69 o 
   0  24   0      359.36      379.78     19.55 o 
   1  24   0        3.96        1.24      2.29 o 
   2  24   0       53.24       51.97      9.19 o 
   3  24   0       43.26       43.77      6.88 o 
   4  24   0       66.56       65.75      8.83 o 
   5  24   0       68.66       72.44      6.63 o 
   6  24   0       70.22       77.40      6.91 o 
   1  25   0        1.45        0.13      1.92 o 
   2  25   0       59.33       53.51      5.21 o 
   3  25   0        2.36        1.14      5.85 o 
   4  25   0       48.26       49.30      5.38 o 
   5  25   0       61.76       71.05      5.09 o 
   0  26   0        4.52       -0.93      3.31 o 
   1  26   0       27.75       20.02      3.22 o 
   2  26   0        5.32        5.21      3.01 o 
   3  26   0        0.03       -3.08      2.77 o 
   4  26   0        5.57        4.61      4.34 o 
   1  27   0       12.86       18.92      4.85 o 
   2  27   0       36.17       28.17      4.33 o 
   3  27   0       44.88       38.73      5.05 o 
   0  28   0       21.00       24.79      4.90 o 
 -13   1   1        1.36        0.18      2.64 o 
 -12   1   1      214.57      226.88      4.61 o 
 -11   1   1        2.05       -0.71      1.14 o 
 -10   1   1       63.55       66.18      2.28 o 
  -9   1   1      249.72      280.88      9.06 o 
  -8   1   1      912.61      970.89     19.75 o 
  -7   1   1       63.80       46.04      3.34 o 
  -6   1   1       34.72       57.04      1.48 o 
  -5   1   1     1033.46     1109.62     28.88 o 
  -4   1   1      182.46      157.71      4.65 o 
  -3   1   1       49.63       60.64      1.98 o 
   1   1   1      596.09      675.30     13.70 o 
   2   1   1      586.59      650.55     19.28 o 
   3   1   1       41.30       27.62      2.78 o 
   4   1   1       12.02        7.78      1.40 o 
   5   1   1       55.36       59.49      3.28 o 
   6   1   1        3.33        0.21      1.29 o 
   7   1   1        1.55        4.29      1.80 o 
   8   1   1       42.66       45.14      3.56 o 
   9   1   1        4.64        4.33      3.03 o 
 -13   2   1      337.52      365.53      9.18 o 
 -12   2   1      188.66      202.38      4.98 o 
 -11   2   1      196.19      189.86      4.97 o 
 -10   2   1       91.17      100.18      5.66 o 
  -9   2   1       21.84       29.19      2.22 o 
  -8   2   1       72.55       66.76      5.93 o 
  -7   2   1     1553.38     1571.24     18.89 o 
  -6   2   1        0.05        4.24      0.52 o 
  -5   2   1       24.85       28.47      1.30 o 
  -4   2   1        3.09        4.78      0.52 o 
  -3   2   1     1145.65     1076.80     45.81 o 
   0   2   1      121.86      169.52      5.64 o 
   2   2   1     2100.46     2248.52     35.80 o 
   3   2   1      343.89      395.81     13.46 o 
   4   2   1      616.30      645.28     11.79 o 
   5   2   1      421.92      499.01     10.35 o 
   6   2   1       57.40       59.75      2.96 o 
   7   2   1       48.11       50.63      3.09 o 
   8   2   1      121.11      115.31      4.51 o 
   9   2   1       77.15       77.02      7.84 o 
  10   2   1      168.78      171.93      6.11 o 
  11   2   1      271.73      294.15      9.65 o 
  12   2   1        5.66        4.86      2.14 o 
 -13   3   1       17.36       16.54      2.65 o 
 -12   3   1       28.61       29.53      2.20 o 
 -11   3   1      155.51      156.34      4.08 o 
 -10   3   1      302.46      321.46      7.95 o 
  -9   3   1        0.65        0.02      1.74 o 
  -8   3   1     1024.96     1028.91     14.56 o 
  -7   3   1      631.15      631.42      9.23 o 
  -6   3   1      665.93      652.91      6.98 o 
  -5   3   1       21.86       46.41      1.29 o 
  -4   3   1       87.65       72.92      1.58 o 
  -2   3   1      548.60      545.35     15.78 o 
   1   3   1      175.17      161.75      4.28 o 
   2   3   1     3579.48     3468.38     53.01 o 
   3   3   1      690.56      738.50     14.88 o 
   4   3   1      721.39      655.52     11.95 o 
   5   3   1       37.82       57.62      2.60 o 
   6   3   1        3.41        2.64      1.21 o 
   7   3   1       13.52       16.95      2.04 o 
   8   3   1       67.32       76.16      7.41 o 
   9   3   1       92.28       89.53      5.76 o 
  10   3   1       37.04       47.45      2.36 o 
  11   3   1      216.55      220.10      8.16 o 
  12   3   1      342.07      374.24     12.40 o 
 -13   4   1       49.12       44.07      3.27 o 
 -12   4   1       46.69       59.38      2.96 o 
 -11   4   1        1.76        2.86      1.64 o 
 -10   4   1       62.57       60.30      3.15 o 
  -9   4   1      368.08      375.55      6.43 o 
  -8   4   1        1.57        1.96      0.83 o 
  -7   4   1       28.41       27.35      1.44 o 
  -6   4   1      613.45      654.11      8.59 o 
  -5   4   1      117.30      145.80      2.31 o 
  -4   4   1       69.78       29.86      1.15 o 
  -3   4   1      560.14       -0.53      0.27 o 
  -2   4   1     2251.55     2396.83     41.68 o 
   0   4   1     4512.15     4587.59     87.69 o 
   1   4   1       29.23       31.46      1.85 o 
   3   4   1      695.43      596.00     10.17 o 
   4   4   1     1118.58     1024.62     13.03 o 
   5   4   1      106.72       98.77      2.66 o 
   6   4   1      155.21      189.04      4.58 o 
   7   4   1       19.35       22.98      1.53 o 
   8   4   1     1216.87     1215.93     20.03 o 
   9   4   1       13.55       14.60      1.44 o 
  10   4   1       19.70       20.94      6.74 o 
  11   4   1        9.12       12.73      2.60 o 
  12   4   1        7.36        9.70      2.81 o 
 -13   5   1        5.96        6.56      2.45 o 
 -12   5   1      147.28      146.39      5.14 o 
 -11   5   1        2.70        3.03      2.38 o 
 -10   5   1      190.26      194.79      5.98 o 
  -9   5   1       40.92       43.19      3.34 o 
  -8   5   1      261.60      268.94      4.96 o 
  -7   5   1       24.11       30.34      1.51 o 
  -6   5   1        7.55       10.29      0.78 o 
  -5   5   1     1230.80     1163.36     14.46 o 
  -4   5   1     1028.85     1184.57     16.52 o 
  -3   5   1       58.29       56.79      2.44 o 
  -2   5   1      152.41      164.70      4.06 o 
  -1   5   1     1162.09     1365.31     27.02 o 
   0   5   1      624.79      696.78     17.82 o 
   1   5   1      955.11     1053.32     14.46 o 
   2   5   1      620.71      626.24     12.58 o 
   3   5   1     2407.78     2175.74     28.90 o 
   4   5   1     1235.22     1181.02     14.70 o 
   5   5   1     2985.26     3044.90     41.50 o 
   6   5   1       17.88       21.48      1.46 o 
   7   5   1      244.49      240.40      5.41 o 
   8   5   1      128.11      105.50      4.19 o 
   9   5   1      282.29      301.74      8.39 o 
  10   5   1      193.19      194.65      6.48 o 
  11   5   1       38.55       38.21      2.46 o 
  12   5   1        8.08        7.96      2.80 o 
 -13   6   1      127.69      130.94      5.20 o 
 -12   6   1       22.70       17.17      3.60 o 
 -11   6   1      106.55      108.81      6.46 o 
 -10   6   1      270.05      273.76      6.45 o 
  -9   6   1       62.24       60.15      2.73 o 
  -8   6   1      114.65      118.18      3.04 o 
  -7   6   1      249.15      266.34      4.94 o 
  -6   6   1      152.29      137.42      3.56 o 
  -5   6   1     5813.67     6077.08     78.97 o 
  -4   6   1      917.17      999.56     12.31 o 
  -3   6   1        4.42       16.13      0.84 o 
  -1   6   1        8.66        6.80      0.86 o 
   0   6   1      258.67      269.48     11.29 o 
   1   6   1      379.48      353.39      5.60 o 
   2   6   1      646.43      651.43     14.70 o 
   3   6   1      422.93      459.56     10.71 o 
   4   6   1     5022.31     5183.88     67.78 o 
   5   6   1        7.10        7.58      0.74 o 
   6   6   1        7.70        8.36      0.90 o 
   7   6   1      495.26      467.82      8.52 o 
   8   6   1        2.93        2.35      1.02 o 
   9   6   1        8.32        7.63      1.38 o 
  10   6   1       10.39       13.00      1.62 o 
  11   6   1        8.41       11.20      1.76 o 
  12   6   1      160.46      158.76      7.91 o 
 -12   7   1      258.47      252.95     11.14 o 
 -11   7   1        7.58       12.01      3.04 o 
 -10   7   1      205.95      222.28      5.76 o 
  -9   7   1       19.28       21.58      1.95 o 
  -8   7   1      501.54      489.05      9.41 o 
  -7   7   1      101.90      100.76      2.49 o 
  -6   7   1      652.98      673.45      9.87 o 
  -5   7   1      106.81      101.60      2.97 o 
  -4   7   1      675.48      626.61      9.23 o 
  -3   7   1      902.55      979.30     12.19 o 
  -2   7   1      307.96      388.80      5.22 o 
  -1   7   1       43.81       54.89      1.59 o 
   0   7   1     1682.76     1807.59     28.52 o 
   1   7   1     1408.76     1622.59     22.91 o 
   2   7   1     1488.26     1594.38     19.17 o 
   3   7   1     2291.15     2336.56     35.55 o 
   4   7   1     1941.43     1769.89     58.34 o 
   5   7   1     1170.59     1173.42     16.67 o 
   6   7   1        3.10        3.62      0.91 o 
   7   7   1       14.95       19.38      1.86 o 
   8   7   1     1341.76     1355.55     22.22 o 
   9   7   1       79.19       83.06      3.12 o 
  10   7   1      369.30      367.19      7.85 o 
  11   7   1       11.43        8.69      1.84 o 
  12   7   1       51.54       49.37      5.12 o 
 -12   8   1       98.18      110.26      4.76 o 
 -11   8   1       11.12       11.14      1.98 o 
 -10   8   1       90.97       98.62      3.08 o 
  -9   8   1      233.85      262.37      5.12 o 
  -8   8   1       40.60       46.80      2.01 o 
  -7   8   1      782.53      788.73     11.63 o 
  -6   8   1       17.07        9.67      1.50 o 
  -5   8   1      197.68      168.91      4.01 o 
  -4   8   1      270.52      237.71      3.84 o 
  -3   8   1     2553.64     2635.73     35.25 o 
  -2   8   1       83.35      119.35      2.38 o 
  -1   8   1     1570.90     1631.19     17.91 o 
   0   8   1      499.71      578.72      6.98 o 
   1   8   1       74.57       65.52      1.98 o 
   2   8   1      457.79      532.12      7.23 o 
   3   8   1     4139.26     4165.04     77.56 o 
   4   8   1      188.26      180.66      4.48 o 
   5   8   1      645.13      677.33     10.42 o 
   6   8   1       30.00       23.96      1.97 o 
   7   8   1      151.88      129.67      8.10 o 
   8   8   1      334.21      326.27      7.05 o 
   9   8   1       13.48       15.84      1.81 o 
  10   8   1      101.32       95.25      3.71 o 
  11   8   1        2.04        3.94      1.58 o 
  12   8   1        7.67        9.79      2.19 o 
 -12   9   1       21.98       23.97      2.81 o 
 -11   9   1       35.57       42.85      3.05 o 
 -10   9   1       16.55       16.28      1.66 o 
  -9   9   1       60.52       67.86      2.62 o 
  -8   9   1       91.95      103.88      5.93 o 
  -7   9   1       20.16       27.59      1.66 o 
  -6   9   1        1.40        3.75      0.95 o 
  -5   9   1      164.22      181.99      4.49 o 
  -4   9   1      170.89      154.08      3.47 o 
  -3   9   1       49.79       54.22      1.51 o 
  -2   9   1        0.00       -0.55      0.49 o 
  -1   9   1      351.58      377.68      5.00 o 
   0   9   1      682.48      688.08      7.58 o 
   1   9   1     1264.67     1357.93     13.97 o 
   2   9   1     1114.87     1198.33     17.04 o 
   3   9   1        2.18        2.37      0.71 o 
   5   9   1      100.96       97.40      3.06 o 
   6   9   1     1141.98     1062.92     18.02 o 
   7   9   1      102.83      101.18      3.48 o 
   8   9   1       63.97       73.24      3.17 o 
   9   9   1      191.30      186.25      5.24 o 
  10   9   1        4.67        8.44      1.71 o 
  11   9   1       26.13       25.22      3.53 o 
 -12  10   1       36.57       36.04      3.37 o 
 -11  10   1       40.52       42.51      2.58 o 
 -10  10   1        2.53        1.66      1.29 o 
  -9  10   1        2.92        3.99      1.49 o 
  -8  10   1        1.67        0.87      1.03 o 
  -7  10   1       10.28        8.61      1.23 o 
  -6  10   1       71.50       69.42      2.49 o 
  -5  10   1      173.72      163.97      3.72 o 
  -4  10   1      225.83      234.65      4.10 o 
  -3  10   1       16.09       17.58      1.42 o 
  -2  10   1      633.40      676.71      7.57 o 
  -1  10   1       16.20       15.01      0.84 o 
   0  10   1      633.03      580.38      6.22 o 
   1  10   1        8.14       22.04      1.02 o 
   2  10   1      134.24      145.89      2.90 o 
   3  10   1      280.26      271.82      6.55 o 
   4  10   1      188.85      227.13      5.08 o 
   5  10   1      206.81      220.50      4.02 o 
   6  10   1      141.03      151.60      3.54 o 
   7  10   1      154.47      145.85      3.53 o 
   8  10   1      313.43      330.44      7.30 o 
   9  10   1        0.67        1.38      1.15 o 
  10  10   1        0.77        1.88      1.25 o 
  11  10   1        5.46        5.52      1.84 o 
 -12  11   1      176.93      189.69     19.60 o 
 -11  11   1       32.48       34.98      2.51 o 
 -10  11   1      335.44      337.30      6.84 o 
  -9  11   1       11.09       11.05      1.57 o 
  -8  11   1      341.00      331.13      6.44 o 
  -7  11   1      395.26      340.12      6.43 o 
  -6  11   1       23.78       20.09      2.46 o 
  -5  11   1     1186.28     1201.66     17.27 o 
  -4  11   1     1916.65     1882.17     25.51 o 
  -3  11   1      168.54      168.79      2.80 o 
  -2  11   1      674.55      689.90      7.81 o 
  -1  11   1      576.55      609.62      7.08 o 
   0  11   1     1848.03     2010.85     20.51 o 
   1  11   1      436.83      443.10      5.42 o 
   2  11   1      348.12      405.66      4.99 o 
   3  11   1        5.43        0.97      0.90 o 
   4  11   1      201.65      219.64      4.11 o 
   5  11   1      169.53      150.83      3.32 o 
   6  11   1      163.74      156.44      4.24 o 
   7  11   1       60.79       67.17      2.60 o 
   8  11   1       28.12       30.51      2.02 o 
   9  11   1       90.93       95.04      3.43 o 
  10  11   1       96.71      104.83      3.50 o 
  11  11   1       11.97       13.04      1.77 o 
 -12  12   1       74.35       83.15      9.11 o 
 -11  12   1       13.79       10.58      1.84 o 
 -10  12   1        0.47       -0.15      1.38 o 
  -9  12   1       74.14       71.69      4.22 o 
  -8  12   1      133.51      134.69      7.50 o 
  -7  12   1      304.36      268.94      5.66 o 
  -6  12   1      386.61      352.96      6.69 o 
  -5  12   1      547.44      506.04      8.55 o 
  -4  12   1       11.79        7.36      1.07 o 
  -3  12   1     2351.16     2419.23     26.12 o 
  -2  12   1        0.65        1.22      0.65 o 
  -1  12   1      393.68      441.19      5.58 o 
   0  12   1        0.62        3.48      0.71 o 
   1  12   1      396.15      466.84      5.87 o 
   2  12   1     1405.54     1529.26     15.96 o 
   3  12   1     1279.66     1271.80     23.26 o 
   4  12   1     1100.26     1009.14     13.46 o 
   5  12   1      732.08      670.93     10.67 o 
   6  12   1      132.76      136.03      3.63 o 
   7  12   1      626.77      594.77      9.93 o 
   8  12   1      128.54      124.50      3.69 o 
   9  12   1      125.91      136.16      4.12 o 
  10  12   1      282.04      287.34      6.29 o 
  11  12   1        1.95        2.67      1.60 o 
 -11  13   1       82.07       79.78      3.75 o 
 -10  13   1       82.75       88.25      3.66 o 
  -9  13   1       40.46       32.45      2.40 o 
  -8  13   1      118.04      107.62      3.62 o 
  -7  13   1      265.23      255.69      5.63 o 
  -6  13   1      203.26      199.82      4.76 o 
  -5  13   1      155.35      142.58      4.66 o 
  -4  13   1      965.92      922.27     12.35 o 
  -3  13   1      260.48      249.62      3.69 o 
  -2  13   1     1000.37      960.56     10.68 o 
  -1  13   1      179.41      213.54      3.17 o 
   0  13   1      155.09      143.65      2.50 o 
   1  13   1       15.29       19.14      1.14 o 
   2  13   1       10.45       12.14      0.98 o 
   3  13   1      368.93      355.88      5.96 o 
   4  13   1        3.43        5.57      1.11 o 
   5  13   1       74.05       71.88      4.90 o 
   6  13   1      302.72      302.22      6.16 o 
   7  13   1       11.60       10.65      1.84 o 
   8  13   1      694.32      680.56     12.63 o 
   9  13   1       75.11       78.34      3.30 o 
  10  13   1        0.01        2.04      1.52 o 
  11  13   1       66.06       66.83      3.45 o 
 -11  14   1      144.89      131.92      4.60 o 
 -10  14   1        0.46       -1.97      1.38 o 
  -9  14   1        3.33        1.19      1.47 o 
  -8  14   1      499.01      502.86      9.25 o 
  -7  14   1        4.52        4.55      1.39 o 
  -6  14   1      172.37      149.73      4.18 o 
  -5  14   1       13.11       17.56      2.41 o 
  -4  14   1      592.70      611.61      8.97 o 
  -3  14   1        7.74       11.65      1.00 o 
  -2  14   1      678.43      674.02      8.04 o 
  -1  14   1      114.99      131.93      2.56 o 
   0  14   1      534.95      559.22      6.47 o 
   1  14   1      218.30      230.09      3.65 o 
   2  14   1      259.46      234.79      3.89 o 
   3  14   1       81.65       69.82      2.22 o 
   4  14   1     1064.70     1079.70     14.60 o 
   5  14   1       10.18       11.10      1.80 o 
   6  14   1       34.19       51.57      2.76 o 
   7  14   1      204.65      200.04      5.04 o 
   8  14   1       79.59       79.20      3.36 o 
   9  14   1       63.69       59.58      3.17 o 
  10  14   1       67.51       66.35      3.43 o 
 -11  15   1       15.31       18.79      2.39 o 
 -10  15   1      145.33      127.11      4.48 o 
  -9  15   1       15.84       14.86      2.14 o 
  -8  15   1      159.82      149.32      4.58 o 
  -7  15   1       27.97       24.79      2.28 o 
  -6  15   1       47.12       36.78      2.42 o 
  -5  15   1       89.96       86.75      4.60 o 
  -4  15   1       15.48       16.35      1.52 o 
  -3  15   1        0.21        1.12      0.78 o 
  -2  15   1      260.43      279.73      4.27 o 
  -1  15   1      191.50      215.06      3.89 o 
   0  15   1      159.70      148.11      3.12 o 
   1  15   1      213.81      194.95      3.38 o 
   2  15   1       33.42       23.05      1.29 o 
   3  15   1       58.59       71.04      3.35 o 
   4  15   1      515.94      494.30      8.87 o 
   5  15   1      104.51      107.51      3.59 o 
   6  15   1       57.31       49.03      4.34 o 
   7  15   1      394.56      379.62      7.69 o 
   8  15   1       73.06       76.97      3.74 o 
   9  15   1       56.73       53.08      3.15 o 
  10  15   1       28.16       32.23      3.69 o 
 -11  16   1       17.08       19.28      5.49 o 
 -10  16   1       11.35        9.04      2.00 o 
  -9  16   1      204.29      184.95      5.37 o 
  -8  16   1        0.03        0.07      1.45 o 
  -7  16   1      296.00      286.79      6.59 o 
  -6  16   1      103.20       91.51      3.53 o 
  -5  16   1      142.41      143.42      4.27 o 
  -4  16   1       13.95        9.93      1.39 o 
  -3  16   1     1085.23     1056.47     12.78 o 
  -2  16   1      195.86      211.55      3.67 o 
  -1  16   1     3641.10     3545.77     38.75 o 
   0  16   1       48.50       44.75      2.05 o 
   1  16   1      295.17      315.45      4.71 o 
   2  16   1        0.40        0.00      0.78 o 
   3  16   1       72.50       68.97      3.01 o 
   4  16   1       10.19        7.96      1.50 o 
   5  16   1       48.56       45.81      2.72 o 
   6  16   1       73.71       60.58      3.18 o 
   7  16   1       84.77       75.56      4.95 o 
   8  16   1      624.50      603.89     11.06 o 
   9  16   1       91.55       97.10      4.09 o 
  10  16   1        6.14        4.63      1.86 o 
 -10  17   1        5.60        5.47      1.90 o 
  -9  17   1       34.93       34.88      2.89 o 
  -8  17   1      247.43      231.64      7.02 o 
  -7  17   1      380.17      395.99      8.27 o 
  -6  17   1      278.55      271.15      7.22 o 
  -5  17   1      249.02      241.48      5.90 o 
  -4  17   1        2.30        2.35      1.19 o 
  -3  17   1      211.29      203.45      3.87 o 
  -2  17   1      413.03      413.23      8.00 o 
  -1  17   1      795.38      809.47     11.49 o 
   0  17   1     1297.62     1294.33     17.06 o 
   1  17   1      434.65      401.67      6.13 o 
   2  17   1        0.25        1.43      0.87 o 
   3  17   1       71.79       78.63      2.65 o 
   4  17   1       95.77       92.17      3.59 o 
   5  17   1        0.06        1.22      1.39 o 
   6  17   1      355.37      354.99      9.85 o 
   7  17   1        8.07       10.75      1.95 o 
   8  17   1      683.28      680.99     12.34 o 
   9  17   1       22.44       18.68      2.37 o 
 -10  18   1       49.56       49.99      5.79 o 
  -9  18   1        6.96        5.51      1.91 o 
  -8  18   1      352.59      376.72      8.35 o 
  -7  18   1        1.33        2.14      1.64 o 
  -6  18   1      122.92      149.67      4.77 o 
  -5  18   1        7.02        5.13      1.60 o 
  -4  18   1      144.65      148.48      3.96 o 
  -3  18   1     1212.58     1207.29     15.97 o 
  -2  18   1       60.24       52.20      2.24 o 
  -1  18   1     1436.22     1488.76     21.97 o 
   0  18   1      436.24      470.31      8.69 o 
   1  18   1      509.20      481.63      7.12 o 
   2  18   1      222.87      192.73      3.55 o 
   3  18   1       36.16       31.84      2.13 o 
   4  18   1      120.43      114.85      4.05 o 
   5  18   1       33.25       31.71      2.57 o 
   6  18   1       97.47       87.22      4.07 o 
   7  18   1      315.82      312.56      7.36 o 
   8  18   1        1.70        3.81      2.04 o 
   9  18   1       37.39       40.40      3.14 o 
  -9  19   1       12.96       17.84      2.51 o 
  -8  19   1       26.44       22.73      2.58 o 
  -7  19   1       99.40      104.92      4.84 o 
  -6  19   1      109.46      119.39      4.50 o 
  -5  19   1      283.79      311.70      6.32 o 
  -4  19   1        5.46        4.63      1.74 o 
  -3  19   1       19.80       22.09      1.70 o 
  -2  19   1        7.24       10.39      1.68 o 
  -1  19   1       28.95       34.57      2.42 o 
   0  19   1       24.54       21.23      2.57 o 
   1  19   1        5.85        1.71      1.21 o 
   2  19   1       53.12       52.50      3.31 o 
   3  19   1       36.32       28.33      2.09 o 
   4  19   1        6.20        5.65      1.68 o 
   5  19   1        3.13        1.26      1.59 o 
   6  19   1       75.89       83.72      4.31 o 
   7  19   1       54.85       48.70      3.34 o 
   8  19   1        0.67        1.82      1.74 o 
   9  19   1        0.30       -0.94      1.82 o 
  -9  20   1       87.13       80.66      4.40 o 
  -8  20   1       61.18       70.97      4.10 o 
  -7  20   1       39.93       40.13      4.78 o 
  -6  20   1       76.02       79.48      4.15 o 
  -5  20   1       45.57       47.90      2.82 o 
  -4  20   1       49.73       60.29      3.36 o 
  -3  20   1        2.36        3.70      1.89 o 
  -2  20   1      124.54      122.31      4.43 o 
  -1  20   1      369.72      392.34      7.90 o 
   0  20   1     1128.05     1103.24     17.33 o 
   1  20   1      100.66      113.19      3.44 o 
   2  20   1       30.50       28.53      2.19 o 
   3  20   1       22.59       22.13      3.17 o 
   4  20   1       16.92       22.16      2.38 o 
   5  20   1        8.87        9.52      2.02 o 
   6  20   1      158.35      145.67      6.67 o 
   7  20   1      363.23      372.28      8.60 o 
   8  20   1        4.42        0.41      1.80 o 
  -8  21   1      222.31      222.15      6.60 o 
  -7  21   1      106.56      124.18      7.43 o 
  -6  21   1      323.16      324.77      7.96 o 
  -5  21   1       88.57       85.25      4.22 o 
  -4  21   1        7.03        6.72      2.22 o 
  -3  21   1       15.66       15.26      2.44 o 
  -2  21   1       70.66       63.08      3.65 o 
  -1  21   1      128.46      132.20      5.77 o 
   0  21   1      443.19      453.36      8.85 o 
   1  21   1      291.75      306.96      6.76 o 
   2  21   1      233.04      233.00      6.85 o 
   3  21   1       25.86       27.43      2.58 o 
   4  21   1       19.26       20.86      2.41 o 
   5  21   1        1.05        0.44      1.70 o 
   6  21   1      228.71      236.28     10.18 o 
   7  21   1       46.27       54.67      3.72 o 
   8  21   1       48.84       50.55      4.86 o 
  -8  22   1        2.79        1.76      2.30 o 
  -7  22   1       33.05       40.93      4.08 o 
  -6  22   1      123.54      127.59      9.27 o 
  -5  22   1       51.15       60.67      3.72 o 
  -4  22   1        4.95        5.07      2.59 o 
  -3  22   1      623.05      567.35     15.60 o 
  -2  22   1      151.47      146.61      5.11 o 
  -1  22   1      370.59      363.49      8.76 o 
   0  22   1        2.97        4.52      1.69 o 
   1  22   1      336.97      355.71     11.48 o 
   2  22   1      134.35      148.54      5.60 o 
   3  22   1      602.98      623.89     11.62 o 
   4  22   1      114.67      127.13      7.06 o 
   5  22   1      244.22      259.24      8.18 o 
   6  22   1       37.80       39.37      3.36 o 
   7  22   1        6.77        6.88      2.30 o 
  -7  23   1      169.61      167.57     10.90 o 
  -6  23   1        0.91       -2.11      1.83 o 
  -5  23   1      179.80      189.70      5.94 o 
  -4  23   1        7.13        5.56      3.12 o 
  -3  23   1       42.22       46.65      6.12 o 
  -2  23   1       26.55       20.83      3.94 o 
  -1  23   1       16.37       21.52      2.62 o 
   0  23   1       27.27       25.78      2.52 o 
   1  23   1        4.97        2.71      1.80 o 
   2  23   1       45.22       46.19      4.97 o 
   3  23   1       35.46       33.35      3.43 o 
   4  23   1      317.14      336.83      8.04 o 
   5  23   1      184.48      204.22      9.71 o 
   6  23   1        1.83        0.27      2.32 o 
   7  23   1        2.35        3.14      3.39 o 
  -7  24   1       46.88       49.12      5.19 o 
  -6  24   1       19.04       14.20      2.59 o 
  -5  24   1        0.01        1.47      2.37 o 
  -4  24   1       20.02       27.61      4.52 o 
  -3  24   1        6.48        9.71      3.19 o 
  -2  24   1        0.86        2.25      1.95 o 
  -1  24   1        6.11        3.49      2.01 o 
   0  24   1       33.46       34.20      3.17 o 
   1  24   1       39.36       38.73      3.17 o 
   2  24   1       68.22       73.64      5.74 o 
   3  24   1       54.12       59.57      5.47 o 
   4  24   1       13.71        6.15      2.60 o 
   5  24   1       14.20       10.22      2.39 o 
   6  24   1       17.68       11.10      3.51 o 
  -6  25   1        5.62        1.87      3.13 o 
  -5  25   1       16.73       17.09      3.96 o 
  -4  25   1       20.76       13.89      3.66 o 
  -3  25   1       17.98       13.57      3.48 o 
  -2  25   1       69.87       70.07      5.73 o 
  -1  25   1        1.97        2.46      2.07 o 
   0  25   1       77.98       78.05      4.38 o 
   1  25   1       42.85       46.56      4.78 o 
   2  25   1       45.92       46.69      5.59 o 
   3  25   1      229.14      224.59      9.40 o 
   4  25   1      112.38      115.56      7.38 o 
   5  25   1       22.43       22.57      3.45 o 
  -5  26   1      107.59      110.83      9.70 o 
  -4  26   1        0.20       -2.41      2.72 o 
  -3  26   1       58.15       50.17      5.21 o 
  -2  26   1       66.60       74.44      8.69 o 
  -1  26   1        1.59        2.04      2.12 o 
   0  26   1        0.14        2.29      2.42 o 
   1  26   1      186.76      187.36      8.45 o 
   2  26   1       59.55       56.77      7.24 o 
   3  26   1      576.84      592.68     33.47 o 
   4  26   1      154.75      162.98     10.27 o 
  -3  27   1       91.74       95.59      7.01 o 
  -2  27   1       10.40        9.60      3.43 o 
  -1  27   1       99.36      105.60      5.07 o 
   0  27   1        7.83        8.60      2.80 o 
   1  27   1        0.03        4.96      3.92 o 
   2  27   1      253.50      257.34     10.33 o 
   3  27   1        7.27        8.02      3.51 o 
 -13   0   2        3.52        0.40      2.44 o 
 -12   0   2        7.46        9.59      1.99 o 
 -11   0   2        8.17       10.12      1.81 o 
 -10   0   2      105.96      103.59      3.89 o 
  -9   0   2      665.40      614.29     18.00 o 
  -8   0   2      157.86      128.37      5.75 o 
  -7   0   2      888.69      852.56     17.35 o 
  -6   0   2     1479.50     1282.15    176.44 o 
  -5   0   2       95.67       72.91      2.50 o 
  -4   0   2       14.36       31.65      3.40 o 
  -3   0   2      125.16      166.32     13.64 o 
   1   0   2     1019.05        0.06      0.32 o 
   3   0   2       30.46       14.46      2.45 o 
   4   0   2        0.59        7.20      2.15 o 
   5   0   2      941.93      962.16     30.41 o 
   6   0   2      378.84      351.84     14.50 o 
   7   0   2     1714.93     1637.12     49.94 o 
   8   0   2      250.73      254.68      8.97 o 
   9   0   2        0.71       -0.37      2.12 o 
 -13   1   2       57.30       63.75      7.43 o 
 -12   1   2       23.33       26.27      1.84 o 
 -11   1   2        2.58        1.75      1.04 o 
 -10   1   2      106.87      101.06      3.14 o 
  -9   1   2      346.92      334.35      6.50 o 
  -8   1   2     2836.98     2748.66     41.95 o 
  -7   1   2      113.85      114.60      3.26 o 
  -6   1   2     1892.30     1938.05     36.86 o 
  -5   1   2      426.01      600.41     12.17 o 
  -4   1   2        0.14        0.33      0.52 o 
  -3   1   2      744.22      913.86     40.03 o 
  -1   1   2     1938.33     2172.05     34.09 o 
   1   1   2      295.30      339.41      6.13 o 
   2   1   2       23.72       10.96      2.76 o 
   3   1   2      121.52      119.73      4.24 o 
   4   1   2      261.01      258.42      7.45 o 
   5   1   2      694.25      710.43     17.17 o 
   6   1   2      281.63      303.46      7.49 o 
   7   1   2        0.10       -1.07      1.45 o 
   8   1   2        2.31        1.71      1.66 o 
   9   1   2        4.13        6.67      2.66 o 
 -13   2   2       45.64       45.89      3.42 o 
 -12   2   2        6.97        2.82      1.25 o 
 -11   2   2       20.69       17.80      1.75 o 
 -10   2   2        2.13        4.95      1.19 o 
  -9   2   2        3.21        5.49      1.22 o 
  -8   2   2      153.48      146.35      7.45 o 
  -7   2   2      115.33      104.12      3.00 o 
  -6   2   2      317.82      311.95      5.23 o 
  -5   2   2       15.82       15.74      0.95 o 
  -4   2   2      814.68      787.75     16.28 o 
  -3   2   2      362.28      383.55      6.74 o 
  -2   2   2     4547.70     5010.58    135.32 o 
  -1   2   2     2279.73     2576.01     70.42 o 
   1   2   2      253.56      240.85      3.52 o 
   2   2   2      882.59     1089.47     21.56 o 
   3   2   2      155.24      153.68      4.10 o 
   4   2   2      672.07      640.94     12.11 o 
   5   2   2       88.59       95.76      3.63 o 
   6   2   2        0.78       -1.13      1.13 o 
   7   2   2       96.55       98.30      5.43 o 
   8   2   2      279.70      269.74      7.62 o 
   9   2   2      326.21      312.00     15.36 o 
 -13   3   2        0.20        0.30      2.52 o 
 -12   3   2       76.43       82.69      3.34 o 
 -11   3   2       75.79       81.71      3.10 o 
 -10   3   2       13.69       17.16      1.64 o 
  -9   3   2      121.77      129.34      6.83 o 
  -8   3   2      810.05      772.02     13.59 o 
  -7   3   2      136.21      160.70      4.09 o 
  -6   3   2      322.81      376.77      5.39 o 
  -5   3   2       32.73       47.00      1.13 o 
  -4   3   2      856.89      911.25     24.29 o 
  -3   3   2     1671.98     1776.04     38.51 o 
  -2   3   2     1034.62     1058.91     21.28 o 
  -1   3   2     3617.99     3858.78     95.21 o 
   0   3   2     2791.20     3197.81     61.71 o 
   2   3   2        2.04        1.32      0.67 o 
   3   3   2     1794.39     1800.23     22.07 o 
   4   3   2      132.81       89.85      3.26 o 
   5   3   2       45.03       52.13      3.65 o 
   6   3   2      156.44      168.56      5.26 o 
   7   3   2      975.77      926.16     17.74 o 
   8   3   2       27.76       26.50      2.79 o 
   9   3   2       41.78       30.95      2.27 o 
  10   3   2        9.04       11.66      1.87 o 
  11   3   2        5.56        3.96      2.00 o 
 -13   4   2        1.38        3.43      4.14 o 
 -12   4   2       25.62       26.13      1.87 o 
 -11   4   2        6.54        4.13      1.13 o 
 -10   4   2        9.61       12.54      2.11 o 
  -9   4   2      622.20      596.13     11.31 o 
  -8   4   2        9.79        6.72      1.30 o 
  -7   4   2      138.23      129.12      3.86 o 
  -6   4   2      257.94      252.48      4.39 o 
  -5   4   2      119.52      128.68      5.48 o 
  -4   4   2      527.09      610.15     23.00 o 
  -3   4   2     2305.79     2358.38     55.17 o 
  -2   4   2       39.43       56.25      3.60 o 
   1   4   2     7447.83     7641.24    145.91 o 
   2   4   2      421.25      419.05      7.42 o 
   3   4   2     3394.88     3588.06     49.29 o 
   4   4   2      272.20      290.32      4.44 o 
   5   4   2      391.14      398.39      5.19 o 
   6   4   2     1271.68     1245.66     18.33 o 
   7   4   2       57.90       50.30      3.00 o 
   8   4   2      147.00      136.61      4.08 o 
   9   4   2      253.99      242.67     14.64 o 
  10   4   2       22.17       21.45      2.44 o 
  11   4   2        7.65        9.63      2.52 o 
 -13   5   2       18.27       17.29      2.04 o 
 -12   5   2       96.70      102.36      3.59 o 
 -11   5   2      152.12      148.24      3.60 o 
 -10   5   2      411.30      411.81      7.96 o 
  -9   5   2      325.27      326.81      5.85 o 
  -8   5   2      743.79      739.58      9.82 o 
  -7   5   2      114.49      109.46      2.34 o 
  -6   5   2      635.10      621.80      9.76 o 
  -5   5   2        0.65        3.88      1.08 o 
  -4   5   2     2352.84     2429.15     28.66 o 
  -3   5   2       39.71       37.99      1.67 o 
   0   5   2     2679.35     2682.36     35.45 o 
   1   5   2      173.64      226.98      6.44 o 
   2   5   2     2037.75     2090.36     33.37 o 
   3   5   2       43.54       27.94      1.26 o 
   4   5   2      423.95      480.65      8.15 o 
   5   5   2     1149.76     1147.78     16.93 o 
   6   5   2      328.05      322.30      6.16 o 
   7   5   2      247.79      236.65      5.17 o 
   8   5   2        0.24       -1.58      2.16 o 
   9   5   2      147.96      150.15      8.76 o 
  10   5   2      254.29      240.51      7.62 o 
  11   5   2      268.57      284.41     10.46 o 
 -13   6   2        8.27       11.36      2.25 o 
 -12   6   2       76.53       81.44      3.38 o 
 -11   6   2       96.40       98.14      4.13 o 
 -10   6   2        6.54        5.41      1.32 o 
  -9   6   2        8.14        6.06      1.13 o 
  -8   6   2        6.91        7.00      0.95 o 
  -7   6   2        0.08        0.88      0.69 o 
  -5   6   2      789.39      824.20     13.66 o 
  -4   6   2     1726.57     1720.26     27.34 o 
  -3   6   2      138.74      169.51      4.29 o 
  -2   6   2     1165.73     1247.64     13.78 o 
  -1   6   2      362.45      527.23     13.58 o 
   0   6   2      637.41      754.68     13.05 o 
   1   6   2     6642.57     6729.89     87.46 o 
   2   6   2     1715.50     1721.31     23.37 o 
   3   6   2      453.82      466.92      8.14 o 
   4   6   2     2613.77     2656.47     31.41 o 
   5   6   2      321.09      326.55      5.73 o 
   6   6   2       83.67      110.40      5.65 o 
   7   6   2      350.43      341.25     10.22 o 
   8   6   2        0.06        0.26      1.29 o 
   9   6   2      109.57       89.61      4.22 o 
  10   6   2       28.28       28.28      2.41 o 
  11   6   2       61.92       54.57      2.91 o 
 -13   7   2        0.00       -2.34      1.47 o 
 -12   7   2      123.38      130.89      4.22 o 
 -11   7   2        7.42        6.44      1.87 o 
 -10   7   2      251.05      262.03      6.24 o 
  -9   7   2       27.48       26.76      1.98 o 
  -8   7   2       41.87       41.21      1.95 o 
  -7   7   2      195.65      186.79      3.88 o 
  -6   7   2        3.40        2.69      0.75 o 
  -5   7   2     1254.65     1390.07     22.82 o 
  -4   7   2        9.46       13.18      1.05 o 
  -3   7   2      397.76      521.16      5.79 o 
  -2   7   2      137.38      129.71      3.04 o 
  -1   7   2     1917.71     2030.32     24.21 o 
   0   7   2        4.12       -0.65      0.49 o 
   1   7   2      203.36      162.39      3.34 o 
   2   7   2       19.34       21.14      1.61 o 
   3   7   2      777.55      796.47     16.37 o 
   4   7   2      344.62      279.18      7.18 o 
   5   7   2      180.63      196.78      4.05 o 
   6   7   2        2.47        1.42      0.86 o 
   7   7   2      170.34      157.44      4.06 o 
   8   7   2       17.44       17.00      1.62 o 
   9   7   2       32.24       26.64      2.02 o 
  10   7   2        0.26        0.69      1.26 o 
  11   7   2        5.11        5.01      3.38 o 
 -13   8   2        6.68        3.60      2.31 o 
 -12   8   2       25.71       30.28      4.47 o 
 -11   8   2      159.62      165.72      5.75 o 
 -10   8   2      173.79      166.33      4.89 o 
  -9   8   2       66.08       56.16      2.42 o 
  -8   8   2       63.77       64.93      2.39 o 
  -7   8   2       15.90       12.94      1.26 o 
  -6   8   2      421.39      444.16      8.28 o 
  -5   8   2      818.49      876.39     14.78 o 
  -4   8   2       58.55       65.99      2.70 o 
  -3   8   2      183.00      174.98      3.27 o 
  -2   8   2      186.62      220.82      3.99 o 
  -1   8   2      628.34      774.92      9.07 o 
   0   8   2     1134.34     1106.00     11.52 o 
   1   8   2     4679.86     5065.39     58.88 o 
   2   8   2       22.94        9.33      1.05 o 
   3   8   2     1340.45      699.28    100.58 o 
   4   8   2       77.36       22.58      3.50 o 
   5   8   2       10.82       20.88      1.51 o 
   6   8   2      331.16      292.82      5.63 o 
   7   8   2        6.05        8.87      1.39 o 
   8   8   2       60.95       49.01      3.79 o 
   9   8   2      459.04      474.69     10.58 o 
  10   8   2       27.56       33.67      2.56 o 
  11   8   2        0.17       -0.09      1.61 o 
 -12   9   2       53.98       70.42      4.95 o 
 -11   9   2      133.62      129.08      5.25 o 
 -10   9   2      100.58      108.23      3.47 o 
  -9   9   2        3.54        2.70      1.14 o 
  -8   9   2        0.38        0.46      1.30 o 
  -7   9   2      442.79      450.65      7.63 o 
  -6   9   2     1015.78     1001.80     14.57 o 
  -5   9   2      149.70      179.42      4.16 o 
  -4   9   2     3236.62     3168.73     34.12 o 
  -3   9   2      476.49      489.57      4.91 o 
  -2   9   2       52.07       45.08      1.32 o 
  -1   9   2       81.13       76.81      1.63 o 
   0   9   2      203.91      202.13      2.92 o 
   1   9   2      195.72      167.35      3.64 o 
   2   9   2     3292.95     3299.23     39.05 o 
   3   9   2      694.12      725.27     15.76 o 
   4   9   2      988.50      952.29     26.89 o 
   5   9   2      319.47      295.02      5.70 o 
   6   9   2      670.63      645.34     10.50 o 
   7   9   2      174.60      184.93      4.93 o 
   8   9   2       37.67       38.68      2.52 o 
   9   9   2      387.08      391.02      8.56 o 
  10   9   2        2.25       -1.06      1.40 o 
  11   9   2       29.53       25.34      3.76 o 
 -12  10   2        0.78        2.43      3.76 o 
 -11  10   2      258.82      271.06      8.15 o 
 -10  10   2       30.84       33.37      2.28 o 
  -9  10   2      149.93      157.34      4.09 o 
  -8  10   2       96.97      104.49      4.09 o 
  -7  10   2      242.75      214.82      6.70 o 
  -6  10   2     1762.45     1733.71     24.00 o 
  -5  10   2      248.77      229.38      6.88 o 
  -4  10   2       59.09       57.62      2.73 o 
  -3  10   2     1030.94     1038.83     10.11 o 
  -2  10   2      246.14      302.17      3.99 o 
  -1  10   2       37.66       28.62      1.03 o 
   0  10   2      103.38      116.00      2.13 o 
   1  10   2      615.20      575.65      6.62 o 
   2  10   2     1376.03     1357.37     19.42 o 
   3  10   2     2395.93     2501.89     34.07 o 
   4  10   2      752.41      726.61     13.32 o 
   5  10   2      332.07      312.05      8.11 o 
   6  10   2        0.06       -0.51      1.23 o 
   7  10   2      491.09      502.42     10.13 o 
   8  10   2       57.05       54.96      3.13 o 
   9  10   2       50.98       56.84      3.20 o 
  10  10   2       35.28       31.23      7.24 o 
  11  10   2      164.87      169.95      5.54 o 
 -12  11   2        0.53       -1.98      1.94 o 
 -11  11   2      108.86      120.01      4.79 o 
 -10  11   2      144.02      139.01      4.19 o 
  -9  11   2      111.71      110.52      3.55 o 
  -8  11   2       38.63       30.52      2.08 o 
  -7  11   2      368.90      377.87      7.00 o 
  -6  11   2        0.71        3.15      1.16 o 
  -5  11   2     1050.56     1057.69     13.75 o 
  -4  11   2     2045.88     2101.75     23.12 o 
  -3  11   2     1265.58     1351.21     13.87 o 
  -2  11   2      450.09      399.03      4.72 o 
  -1  11   2       51.76       46.83      1.85 o 
   0  11   2        0.41        0.48      0.60 o 
   1  11   2       22.36       33.63      1.27 o 
   2  11   2      369.41      348.18      5.60 o 
   3  11   2      123.83      114.17      2.82 o 
   4  11   2      198.47      200.37      4.20 o 
   5  11   2        6.33        2.27      0.95 o 
   6  11   2        0.72        1.60      1.03 o 
   7  11   2      389.29      393.28      7.12 o 
   8  11   2       39.04       36.69      2.20 o 
   9  11   2       96.55       95.84      3.27 o 
  10  11   2        0.08        2.53      1.37 o 
  11  11   2       13.16       11.51      2.18 o 
 -12  12   2        0.46       -1.40      2.20 o 
 -11  12   2        6.33        3.36      1.94 o 
 -10  12   2       24.19       17.79      2.02 o 
  -9  12   2        2.01        2.77      1.32 o 
  -8  12   2      209.67      193.05      5.69 o 
  -7  12   2      455.74      444.53      8.05 o 
  -6  12   2      308.13      296.34      5.95 o 
  -5  12   2      292.95      264.82      4.83 o 
  -4  12   2       54.92       58.08      2.22 o 
  -3  12   2       18.95       15.60      0.91 o 
  -2  12   2      766.85      720.77      8.34 o 
  -1  12   2        1.05        0.89      0.54 o 
   0  12   2      124.28      138.47      2.38 o 
   1  12   2       10.06       12.08      0.95 o 
   2  12   2       45.50       58.08      1.91 o 
   3  12   2      141.42      148.93      5.87 o 
   4  12   2        3.03        0.84      0.88 o 
   5  12   2      111.76      103.24      3.34 o 
   6  12   2        5.81        8.23      2.07 o 
   7  12   2      106.96      117.64      4.06 o 
   8  12   2       14.37       16.66      1.77 o 
   9  12   2       14.52       19.40      1.96 o 
  10  12   2        3.37        4.91      1.60 o 
 -12  13   2        0.33       -0.55      2.21 o 
 -11  13   2        0.50       -1.49      1.78 o 
 -10  13   2        3.89        1.87      1.53 o 
  -9  13   2        2.52        1.60      1.37 o 
  -8  13   2      241.12      222.76      5.35 o 
  -7  13   2        8.11        5.23      1.38 o 
  -6  13   2      250.50      237.73      5.33 o 
  -5  13   2        2.34        1.02      1.21 o 
  -4  13   2       85.90       91.17      2.68 o 
  -3  13   2      260.51      266.64      3.53 o 
  -2  13   2      480.56      478.84      6.06 o 
  -1  13   2     1606.25     1702.95     15.64 o 
   0  13   2      481.94      499.50      6.25 o 
   1  13   2        0.59        0.45      0.69 o 
   2  13   2        4.49        4.98      0.96 o 
   3  13   2      434.26      391.68      7.89 o 
   4  13   2       26.27       31.13      1.85 o 
   5  13   2      115.90      118.49      3.52 o 
   6  13   2      293.06      285.08      5.99 o 
   7  13   2       23.84       23.48      2.35 o 
   8  13   2      368.47      387.73     11.47 o 
   9  13   2       41.74       45.48      2.74 o 
  10  13   2        1.39        0.88      1.48 o 
 -11  14   2       36.20       38.24      3.57 o 
 -10  14   2        1.69        1.48      1.57 o 
  -9  14   2      189.71      173.41      4.90 o 
  -8  14   2       11.88        8.28      1.63 o 
  -7  14   2        3.08        2.48      1.52 o 
  -6  14   2      271.86      282.54      7.14 o 
  -5  14   2     1065.14     1038.47     13.98 o 
  -4  14   2      473.63      478.46      7.51 o 
  -3  14   2     1836.99     1881.54     18.22 o 
  -2  14   2      125.23      120.98      2.58 o 
  -1  14   2      951.34      919.32      9.71 o 
   0  14   2       62.83       61.78      1.93 o 
   1  14   2       49.81       47.30      1.71 o 
   2  14   2      281.03      265.45      4.49 o 
   3  14   2        1.40        2.64      1.07 o 
   4  14   2       16.53       21.52      1.85 o 
   5  14   2      931.96      895.35     14.04 o 
   6  14   2        4.25        7.40      1.77 o 
   7  14   2      393.64      394.29      7.74 o 
   8  14   2        2.66        1.80      1.42 o 
   9  14   2        0.48        1.90      1.56 o 
  10  14   2       83.43       92.78      3.86 o 
 -11  15   2       84.16       87.53      5.40 o 
 -10  15   2      263.24      237.62      6.18 o 
  -9  15   2        0.89        1.17      1.64 o 
  -8  15   2        0.17        1.65      1.43 o 
  -7  15   2       25.54       25.89      2.23 o 
  -6  15   2      100.54      112.09      3.75 o 
  -5  15   2      476.87      471.39      7.65 o 
  -4  15   2     2750.86     2743.98     33.31 o 
  -3  15   2      167.03      175.82      3.02 o 
  -2  15   2      379.98      370.61      5.63 o 
  -1  15   2        4.52        5.14      0.94 o 
   0  15   2       51.05       49.10      1.84 o 
   1  15   2      333.10      306.69      4.52 o 
   2  15   2        2.86        3.30      1.00 o 
   3  15   2      171.09      141.73      3.63 o 
   4  15   2       21.60       18.79      1.68 o 
   5  15   2       19.39       25.52      2.13 o 
   6  15   2      368.10      378.78      7.64 o 
   7  15   2      129.15      129.68      4.20 o 
   8  15   2        1.38        3.62      1.64 o 
   9  15   2       98.00      102.62      4.02 o 
  10  15   2       96.37      102.07      4.47 o 
 -11  16   2        8.13        5.82      2.35 o 
 -10  16   2       72.54       74.19      3.95 o 
  -9  16   2        3.43        5.10      1.79 o 
  -8  16   2      109.80      104.80      4.04 o 
  -7  16   2       28.43       27.61      2.38 o 
  -6  16   2        0.56        0.28      1.27 o 
  -5  16   2        4.44        4.63      1.55 o 
  -4  16   2       84.05       89.56      2.99 o 
  -3  16   2      136.12      121.84      2.93 o 
  -2  16   2      158.49      160.58      4.60 o 
  -1  16   2        0.24        1.38      1.14 o 
   0  16   2      235.35      219.11      4.54 o 
   1  16   2       26.11       26.61      1.58 o 
   2  16   2      275.92      263.98      5.09 o 
   3  16   2       22.79       28.49      1.99 o 
   4  16   2       34.78       39.40      2.55 o 
   5  16   2       60.51       69.98      4.07 o 
   6  16   2        0.01        0.30      1.41 o 
   7  16   2       11.28       10.97      2.60 o 
   8  16   2       51.38       49.13      3.12 o 
   9  16   2       24.26       26.34      2.57 o 
 -10  17   2        2.92        1.52      1.80 o 
  -9  17   2       55.09       58.46      3.54 o 
  -8  17   2        0.46        0.04      1.61 o 
  -7  17   2       35.74       41.55      3.21 o 
  -6  17   2        6.33        6.51      1.66 o 
  -5  17   2       19.13       15.87      1.68 o 
  -4  17   2        1.05        1.43      1.21 o 
  -3  17   2      136.07      142.61      3.55 o 
  -2  17   2       18.43       16.84      1.67 o 
  -1  17   2      217.46      213.71      5.27 o 
   0  17   2      947.54      932.06     11.81 o 
   1  17   2       38.42       38.30      1.77 o 
   2  17   2        3.92        2.76      1.10 o 
   3  17   2      205.13      202.93      4.20 o 
   4  17   2        3.44        6.04      1.55 o 
   5  17   2       18.23       19.75      2.15 o 
   6  17   2       41.55       42.52      3.87 o 
   7  17   2       16.36       15.24      2.42 o 
   8  17   2        0.06        0.42      1.63 o 
   9  17   2        1.03       -0.71      1.62 o 
 -10  18   2       20.05       26.75      2.78 o 
  -9  18   2        4.15        3.98      1.88 o 
  -8  18   2       55.12       66.10      3.75 o 
  -7  18   2      118.15      120.49      4.52 o 
  -6  18   2        0.03        0.31      1.47 o 
  -5  18   2      396.57      397.18      9.43 o 
  -4  18   2      206.85      218.50      4.93 o 
  -3  18   2      924.17      917.99     12.80 o 
  -2  18   2       45.55       43.13      2.53 o 
  -1  18   2      409.06      393.80      7.69 o 
   0  18   2        0.36        2.94      1.25 o 
   1  18   2      170.71      186.35      3.84 o 
   2  18   2        9.58        7.32      1.34 o 
   3  18   2        1.40        2.35      1.15 o 
   4  18   2       98.06      108.62      3.96 o 
   5  18   2      362.72      368.73      7.96 o 
   6  18   2       41.58       37.91      2.90 o 
   7  18   2       38.06       31.88      2.81 o 
   8  18   2       10.34        7.34      2.02 o 
   9  18   2        5.37        1.60      2.01 o 
 -10  19   2      157.59      160.01      8.93 o 
  -9  19   2        2.42        3.61      1.93 o 
  -8  19   2       38.99       45.68      3.34 o 
  -7  19   2      261.26      266.09      6.89 o 
  -6  19   2        3.24        6.16      1.89 o 
  -5  19   2      435.45      429.32      9.59 o 
  -4  19   2      427.30      399.82      8.16 o 
  -3  19   2        6.57        6.09      1.52 o 
  -2  19   2      734.66      671.39     13.07 o 
  -1  19   2      104.72      104.90      3.69 o 
   0  19   2        3.89        3.46      1.51 o 
   1  19   2       20.18       22.34      1.64 o 
   2  19   2      113.72      108.21      3.47 o 
   3  19   2       67.63       74.00      3.13 o 
   4  19   2       66.66       69.50      4.18 o 
   5  19   2      160.87      155.94      5.01 o 
   6  19   2       50.16       50.15      3.34 o 
   7  19   2       74.39       80.82      6.34 o 
   8  19   2       10.45       11.40      2.19 o 
  -9  20   2       42.20       45.68      3.54 o 
  -8  20   2        3.67        1.37      2.16 o 
  -7  20   2      371.84      397.55      8.92 o 
  -6  20   2       17.31       13.57      2.18 o 
  -5  20   2       82.88       78.25      5.15 o 
  -4  20   2        3.24        2.19      1.58 o 
  -3  20   2       51.56       46.05      2.70 o 
  -2  20   2      649.72      636.72     12.73 o 
  -1  20   2      203.04      218.96      5.48 o 
   0  20   2      295.74      285.70      6.40 o 
   1  20   2       22.44       21.76      1.84 o 
   2  20   2       76.40       72.74      3.24 o 
   3  20   2       13.32       16.81      2.58 o 
   4  20   2       75.34       80.15      4.02 o 
   5  20   2      226.98      221.52      6.20 o 
   6  20   2        8.26       10.47      2.17 o 
   7  20   2      216.98      212.54      6.28 o 
   8  20   2       10.75       12.16      2.54 o 
  -9  21   2       81.34       84.59      5.20 o 
  -8  21   2       58.45       63.34      4.08 o 
  -7  21   2        2.62        3.76      2.05 o 
  -6  21   2       20.93       22.11      2.55 o 
  -5  21   2        0.15        0.95      1.69 o 
  -4  21   2       43.70       49.51      3.77 o 
  -3  21   2        7.16        5.77      1.84 o 
  -2  21   2      326.81      352.44      8.51 o 
  -1  21   2      236.45      233.73      6.59 o 
   0  21   2       85.03       92.33      3.77 o 
   1  21   2       42.09       39.36      2.31 o 
   2  21   2       49.10       41.01      2.64 o 
   3  21   2       33.07       31.48      4.99 o 
   4  21   2       65.28       67.42      3.92 o 
   5  21   2       38.27       43.34      4.26 o 
   6  21   2       52.50       53.90      3.67 o 
   7  21   2        0.34       -0.25      1.86 o 
  -8  22   2       39.65       38.59      6.10 o 
  -7  22   2       17.13       14.81      3.01 o 
  -6  22   2      141.45      143.49      5.21 o 
  -5  22   2       27.77       28.75      3.28 o 
  -4  22   2        3.45        3.41      2.12 o 
  -3  22   2       98.36      100.73      4.35 o 
  -2  22   2       52.53       54.48      3.75 o 
  -1  22   2       47.12       39.80      3.26 o 
   0  22   2        4.24        2.44      1.66 o 
   1  22   2       21.85       15.87      2.65 o 
   2  22   2        0.46        2.06      2.36 o 
   3  22   2      196.25      216.36      9.27 o 
   4  22   2       85.56       90.82      4.42 o 
   5  22   2        1.90       -0.08      1.94 o 
   6  22   2        2.38        4.86      2.13 o 
   7  22   2        3.90        3.14      2.35 o 
  -7  23   2       54.81       48.72      4.44 o 
  -6  23   2       50.04       47.52      3.64 o 
  -5  23   2      219.98      205.74     13.53 o 
  -4  23   2      161.94      140.02     17.17 o 
  -3  23   2       79.66       83.99      6.02 o 
  -2  23   2       69.81       70.55      5.09 o 
  -1  23   2        2.72        2.12      1.89 o 
   0  23   2      147.45      150.16      6.10 o 
   1  23   2      179.79      186.79      9.03 o 
   2  23   2      217.02      225.41      8.91 o 
   3  23   2      108.37      112.15      5.37 o 
   4  23   2      163.11      164.87      5.59 o 
   5  23   2        0.05       -0.85      2.35 o 
   6  23   2        7.77       10.55      2.49 o 
  -7  24   2        8.49        6.49      2.72 o 
  -6  24   2      100.16       91.86      6.78 o 
  -5  24   2       43.31       35.04      7.72 o 
  -4  24   2       42.23       32.62      4.40 o 
  -3  24   2       59.98       57.28      5.26 o 
  -2  24   2       18.20       10.57      2.37 o 
  -1  24   2       75.73       68.57      4.15 o 
   0  24   2       22.57       25.40      3.55 o 
   1  24   2      130.93      144.30      7.21 o 
   2  24   2      150.77      169.11      7.86 o 
   3  24   2       63.78       72.33      4.79 o 
   4  24   2        0.66       -2.87      1.86 o 
   5  24   2      380.91      409.54     11.21 o 
  -6  25   2       11.37        7.24      4.77 o 
  -5  25   2        1.93       -2.88      2.75 o 
  -4  25   2        6.59        7.08      3.26 o 
  -3  25   2        0.74       -1.83      2.46 o 
  -2  25   2       32.43       33.11      3.18 o 
  -1  25   2       65.83       57.43      3.91 o 
   0  25   2      164.16      179.62      9.55 o 
   1  25   2       53.12       58.24      5.30 o 
   2  25   2      164.65      166.78      8.61 o 
   3  25   2        0.07       -1.23      2.74 o 
   4  25   2        0.09        1.07      2.43 o 
  -5  26   2        3.45        1.23      3.88 o 
  -4  26   2        2.49        4.19      5.13 o 
  -3  26   2        0.02       -4.61      2.53 o 
  -2  26   2       22.05       17.37      2.75 o 
  -1  26   2       86.28       75.72      4.46 o 
   0  26   2        5.37        0.96      2.84 o 
   1  26   2       34.10       39.72      6.02 o 
   2  26   2      225.19      225.75     21.84 o 
   3  26   2        0.03       -1.79      6.81 o 
  -3  27   2        4.17        2.55      3.19 o 
  -2  27   2        6.64        2.38      3.02 o 
  -1  27   2       13.03       19.56      2.89 o 
   0  27   2        1.13        2.38      3.86 o 
   1  27   2       69.55       77.35      7.98 o 
   2  27   2       17.18       11.68      4.87 o 
 -13   1   3      216.58      223.87      7.27 o 
 -12   1   3       18.36       19.00      1.81 o 
 -11   1   3       31.34       31.94      1.99 o 
 -10   1   3        3.73        2.11      1.21 o 
  -9   1   3      167.01      179.44      3.74 o 
  -8   1   3      740.67      711.29     10.39 o 
  -7   1   3     2336.61     2321.94     27.62 o 
  -6   1   3       26.64       25.14      1.27 o 
  -5   1   3      762.73      872.94     14.32 o 
  -4   1   3      970.11     1057.12     13.11 o 
  -3   1   3      115.48      137.54      2.22 o 
  -2   1   3      955.54     1042.00     14.79 o 
  -1   1   3       20.85       29.03      1.08 o 
   0   1   3     3057.47     3429.00     44.94 o 
   1   1   3     1040.95     1123.41     30.92 o 
   2   1   3       44.06       59.78      1.68 o 
   3   1   3      447.80      435.95     10.56 o 
   4   1   3        5.17        7.51      1.95 o 
   5   1   3      950.27      947.61     17.77 o 
   6   1   3        0.08       -0.58      1.36 o 
   7   1   3      253.33      264.48      8.08 o 
   8   1   3       16.78       13.76      2.10 o 
   9   1   3      310.69      327.17      8.11 o 
 -13   2   3       31.08       35.97      3.32 o 
 -12   2   3      125.20      123.35      3.64 o 
 -11   2   3       54.70       55.27      3.69 o 
 -10   2   3      467.14      477.66      9.74 o 
  -9   2   3        0.69       -0.45      0.93 o 
  -8   2   3     2432.82     2463.49     29.44 o 
  -7   2   3        5.90        7.23      1.01 o 
  -6   2   3     1800.39     1791.70     28.07 o 
  -5   2   3      912.22      977.35     24.77 o 
  -4   2   3     1857.49     1975.06     26.44 o 
  -3   2   3      192.82      264.83      4.84 o 
  -2   2   3      535.21      541.72      6.52 o 
  -1   2   3       22.77       27.42      1.46 o 
   0   2   3     1541.50     1888.18     31.33 o 
   1   2   3      795.10      868.66     12.44 o 
   2   2   3      198.29      173.74      2.89 o 
   3   2   3        4.29        2.34      0.53 o 
   4   2   3     6460.96     6451.44    102.26 o 
   5   2   3      232.79      275.37      7.79 o 
   6   2   3      115.67      124.30      4.75 o 
   7   2   3        2.34        4.68      1.88 o 
   8   2   3       58.59       57.54      4.52 o 
   9   2   3       39.80       34.56      4.51 o 
 -13   3   3       99.29      107.43     12.88 o 
 -12   3   3       18.06       20.72      1.89 o 
 -11   3   3      179.69      180.65      4.13 o 
 -10   3   3        0.16       -0.40      0.94 o 
  -9   3   3      502.79      522.91      8.22 o 
  -8   3   3      152.01      139.97      3.43 o 
  -7   3   3     2807.49     2873.21     38.34 o 
  -6   3   3       22.04       17.56      1.85 o 
  -5   3   3      238.52      234.13      5.46 o 
  -4   3   3      244.17      114.68     12.22 o 
  -3   3   3      182.90      173.95      3.13 o 
  -2   3   3     1016.19     1098.33     13.42 o 
   0   3   3     2441.59     2641.41     39.74 o 
   1   3   3      131.98      154.17      4.00 o 
   2   3   3      442.43      523.56      7.86 o 
   3   3   3      390.02      398.72      5.16 o 
   4   3   3        0.46        6.90      0.75 o 
   5   3   3      474.91      493.39      7.08 o 
   6   3   3      247.96      244.61      5.05 o 
   7   3   3      367.99      380.85      7.18 o 
   8   3   3        8.26       13.96      1.47 o 
   9   3   3        9.47       11.06      1.96 o 
  10   3   3       12.63       15.33      2.03 o 
 -13   4   3       14.61       19.11      2.70 o 
 -12   4   3        0.01        0.57      1.97 o 
 -11   4   3       34.21       39.71      2.16 o 
 -10   4   3        0.25        0.00      0.95 o 
  -9   4   3      338.93      322.78      5.73 o 
  -8   4   3      660.50      693.34     10.62 o 
  -7   4   3       24.44       18.04      1.33 o 
  -5   4   3      842.36      886.89     12.72 o 
  -4   4   3       53.83       90.88      2.74 o 
  -2   4   3      565.57      595.62      8.35 o 
   0   4   3       23.81       42.17      3.24 o 
   1   4   3     2664.27     2610.56     40.70 o 
   2   4   3     1296.76     1363.61     16.98 o 
   3   4   3        3.64        0.84      0.58 o 
   4   4   3      207.98      217.77      3.22 o 
   5   4   3      281.61      284.35      5.61 o 
   6   4   3      345.46      356.12      6.78 o 
   7   4   3        8.33       13.31      1.76 o 
   8   4   3       19.85       19.34      1.75 o 
   9   4   3        6.15       10.64      1.96 o 
  10   4   3        2.94        4.90      1.95 o 
  11   4   3       74.45       88.23      5.27 o 
 -13   5   3       38.90       40.87      3.55 o 
 -12   5   3        7.08        3.02      1.99 o 
 -11   5   3       27.07       25.71      1.88 o 
 -10   5   3        5.07        4.67      1.35 o 
  -9   5   3        0.08        1.01      0.98 o 
  -8   5   3      719.72      682.82     10.60 o 
  -7   5   3      237.42      234.27      5.08 o 
  -6   5   3        5.37        5.46      2.88 o 
  -5   5   3     1309.12     1437.51     19.92 o 
  -4   5   3     5522.77     5471.16     83.70 o 
  -3   5   3       62.90       61.42      1.87 o 
  -2   5   3      607.41      567.19      7.37 o 
  -1   5   3     1168.02     1467.91     19.59 o 
   0   5   3     3787.18     3661.23     48.24 o 
   1   5   3      236.33      230.52      4.37 o 
   2   5   3       67.33       89.56      2.82 o 
   3   5   3      186.96      181.64      5.84 o 
   4   5   3      163.50      185.27      2.98 o 
   5   5   3        0.80        2.83      0.79 o 
   6   5   3        0.48        1.70      1.04 o 
   7   5   3       40.65       40.19      2.31 o 
   8   5   3       36.39       25.50      2.51 o 
   9   5   3       46.42       37.54      3.17 o 
  10   5   3       29.20       31.67      3.22 o 
  11   5   3        1.30        0.75      2.45 o 
 -13   6   3        0.00        3.21      2.06 o 
 -12   6   3      376.47      375.85      8.13 o 
 -11   6   3       18.87       20.91      2.22 o 
 -10   6   3      138.71      140.27      4.19 o 
  -9   6   3        0.31        0.82      1.00 o 
  -8   6   3       23.19       21.43      1.61 o 
  -7   6   3     1027.94      977.91     14.38 o 
  -6   6   3      167.90      146.56      4.03 o 
  -5   6   3      294.09      226.34      6.61 o 
  -4   6   3      185.75      181.39      3.91 o 
  -3   6   3     4530.12     4613.43     44.55 o 
  -2   6   3      150.15      119.56      3.95 o 
  -1   6   3      149.57      142.01      2.87 o 
   0   6   3       16.27        6.18      0.72 o 
   1   6   3     6875.76     6936.14     90.34 o 
   2   6   3     5778.11     5861.14     76.66 o 
   3   6   3       10.32        6.25      1.03 o 
   4   6   3      126.22      120.03      4.04 o 
   5   6   3      989.80     1059.75     14.04 o 
   6   6   3        1.29       -0.46      0.80 o 
   7   6   3      135.38      111.38      2.84 o 
   8   6   3      295.13      282.77      6.09 o 
   9   6   3        0.91        2.47      1.16 o 
  10   6   3      206.27      219.55      5.43 o 
  11   6   3      105.03       98.62      6.10 o 
 -13   7   3      269.55      266.96      7.45 o 
 -12   7   3       38.00       35.34      2.68 o 
 -11   7   3      327.96      339.12      7.41 o 
 -10   7   3       22.99       21.35      2.51 o 
  -9   7   3      104.81      104.29      3.67 o 
  -8   7   3        0.67        0.96      1.12 o 
  -7   7   3     1558.83     1593.09     25.61 o 
  -6   7   3      177.18      195.96      4.10 o 
  -5   7   3      923.24      948.71     13.68 o 
  -4   7   3        0.01        1.24      0.50 o 
  -3   7   3      700.58      615.22      6.30 o 
  -2   7   3      280.57      336.08      4.15 o 
  -1   7   3     3432.67     3546.47     41.63 o 
   0   7   3      121.67      122.81      2.46 o 
   1   7   3     1231.42     1130.18     16.12 o 
   2   7   3       22.74       17.16      1.64 o 
   4   7   3       37.14       38.68      1.87 o 
   5   7   3        2.66        5.76      1.63 o 
   6   7   3       87.68       82.66      2.64 o 
   7   7   3      172.76      165.80      4.01 o 
   8   7   3        7.27        6.49      1.36 o 
   9   7   3        3.84        3.18      1.36 o 
  10   7   3        5.34        6.30      1.54 o 
  11   7   3       11.03       14.87      1.96 o 
 -13   8   3        2.74        3.36      1.80 o 
 -12   8   3      354.95      363.29      8.11 o 
 -11   8   3       27.91       34.10      3.16 o 
 -10   8   3       45.72       49.88      3.01 o 
  -9   8   3       21.29       27.65      2.26 o 
  -8   8   3        9.79        9.55      1.55 o 
  -7   8   3        6.15        3.17      1.05 o 
  -6   8   3      102.13       89.97      2.68 o 
  -5   8   3       34.36       21.41      1.32 o 
  -4   8   3       60.21       35.71      1.21 o 
  -3   8   3      582.80      648.26      6.68 o 
  -2   8   3      698.45      632.20      7.07 o 
  -1   8   3      600.48      670.69      8.12 o 
   0   8   3     5215.42     5111.97     49.86 o 
   1   8   3      277.68      261.64      4.97 o 
   2   8   3     2611.79     2656.13     42.27 o 
   3   8   3       51.43       13.75      1.92 o 
   4   8   3      609.75      586.61     10.23 o 
   5   8   3       11.86       11.49      1.31 o 
   6   8   3       30.81       24.96      1.78 o 
   7   8   3        0.31       -0.06      1.03 o 
   8   8   3      679.55      675.13     12.60 o 
   9   8   3       80.92       79.51      3.39 o 
  10   8   3      120.70      121.91      4.32 o 
  11   8   3        0.75        1.74      2.84 o 
 -13   9   3       10.01        8.49      2.05 o 
 -12   9   3       49.10       44.16      3.40 o 
 -11   9   3       63.34       70.89      7.39 o 
 -10   9   3       34.55       29.02      2.56 o 
  -9   9   3       33.17       37.53      2.65 o 
  -8   9   3       32.03       35.82      2.13 o 
  -7   9   3       34.21       35.78      2.04 o 
  -6   9   3      361.86      347.07      6.32 o 
  -5   9   3      386.17      381.91      5.89 o 
  -4   9   3      737.42      754.30      8.32 o 
  -3   9   3      324.29      364.49      3.98 o 
  -2   9   3        0.28        1.13      0.94 o 
  -1   9   3        5.80       16.25      1.21 o 
   0   9   3      298.38      287.36      3.83 o 
   1   9   3      842.45      950.93     12.39 o 
   2   9   3       31.71       35.36      2.16 o 
   3   9   3      153.19      168.18      9.62 o 
   4   9   3      213.41      212.58      4.64 o 
   5   9   3       39.30       34.41      2.04 o 
   6   9   3      227.96      234.78      5.15 o 
   7   9   3       11.10       13.29      1.77 o 
   8   9   3      113.32      123.87      4.21 o 
   9   9   3      279.43      296.55      8.80 o 
  10   9   3       44.94       47.03      3.06 o 
 -12  10   3       80.77       81.16      4.97 o 
 -11  10   3        7.18        5.64      2.24 o 
 -10  10   3       56.07       55.03      3.80 o 
  -9  10   3       88.79       95.62      3.99 o 
  -8  10   3       10.71       12.29      1.68 o 
  -7  10   3       62.70       64.90      2.69 o 
  -6  10   3      120.41      114.01      2.89 o 
  -5  10   3      154.11      151.35      2.99 o 
  -4  10   3      271.30      282.94      3.89 o 
  -3  10   3        1.30        3.08      0.64 o 
  -2  10   3       48.14       43.51      1.41 o 
  -1  10   3      862.74      828.61     10.01 o 
   0  10   3       26.47       32.64      1.27 o 
   1  10   3     3008.91     3148.55     34.11 o 
   2  10   3      173.13      196.74      4.92 o 
   3  10   3       19.47       26.53      1.83 o 
   4  10   3        5.49        8.97      1.33 o 
   5  10   3      237.50      245.35      5.69 o 
   6  10   3      203.40      178.59      4.49 o 
   7  10   3        6.71        6.92      2.13 o 
   8  10   3       11.14       10.15      2.34 o 
   9  10   3        2.99        3.17      1.65 o 
  10  10   3      126.43      131.48     11.95 o 
 -12  11   3        3.80        0.02      2.14 o 
 -11  11   3      304.66      306.73     10.07 o 
 -10  11   3       25.10       22.67      2.48 o 
  -9  11   3       48.88       51.48      3.25 o 
  -8  11   3      244.64      237.05      5.38 o 
  -7  11   3       13.55       11.57      1.70 o 
  -6  11   3      328.02      318.68      5.50 o 
  -5  11   3     1345.70     1333.39     15.40 o 
  -4  11   3      406.54      387.66      5.00 o 
  -3  11   3      770.83      791.20      9.49 o 
  -2  11   3      121.98      136.18      2.30 o 
  -1  11   3      921.75      902.34     10.88 o 
   0  11   3      286.80      293.32      4.08 o 
   1  11   3     1681.98     1661.55     17.56 o 
   2  11   3      321.17      274.38      7.92 o 
   3  11   3       99.15       97.89      4.48 o 
   4  11   3       64.95       57.31      3.13 o 
   5  11   3       36.80       35.59      2.24 o 
   6  11   3       79.89       86.89      3.28 o 
   7  11   3      120.01      117.69      4.26 o 
   8  11   3       25.11       24.27      2.47 o 
   9  11   3      221.22      234.11      6.61 o 
  10  11   3        3.12        5.09      3.02 o 
 -12  12   3      411.19      438.00     12.18 o 
 -11  12   3      111.97      121.81      5.02 o 
 -10  12   3      449.92      447.09     10.19 o 
  -9  12   3      135.48      147.42      4.36 o 
  -8  12   3        1.32        2.03      1.27 o 
  -7  12   3      215.38      203.35      5.84 o 
  -6  12   3       23.48       21.50      1.64 o 
  -5  12   3       71.56       66.53      2.19 o 
  -4  12   3     1561.15     1509.97     17.15 o 
  -3  12   3      824.89      857.84     10.29 o 
  -2  12   3     1660.30     1696.88     16.58 o 
  -1  12   3       71.74       69.88      2.05 o 
   0  12   3     1843.78     1839.22     19.09 o 
   1  12   3        1.66        1.28      0.68 o 
   2  12   3      238.90      275.20      4.98 o 
   3  12   3      520.51      502.51      7.85 o 
   4  12   3        1.76        4.48      1.07 o 
   5  12   3       32.99       25.17      1.73 o 
   6  12   3      205.98      208.43      5.86 o 
   7  12   3       32.39       37.88      2.34 o 
   8  12   3      783.90      859.55     13.71 o 
   9  12   3      130.31      125.31      3.97 o 
  10  12   3       35.47       36.26      3.62 o 
 -12  13   3       64.89       75.42      5.27 o 
 -11  13   3       63.29       64.82      4.20 o 
 -10  13   3       12.99        7.94      2.11 o 
  -9  13   3       15.25       14.73      1.94 o 
  -8  13   3        0.04        0.38      1.26 o 
  -7  13   3      209.92      218.72      5.29 o 
  -6  13   3        0.36       -0.37      1.04 o 
  -5  13   3      140.04      164.54      3.43 o 
  -4  13   3      475.56      451.67      7.06 o 
  -3  13   3     1476.77     1579.96     18.01 o 
  -2  13   3      434.39      483.59      5.42 o 
  -1  13   3      497.36      489.09      6.22 o 
   0  13   3      116.10      111.51      2.41 o 
   1  13   3      161.92      170.27      3.52 o 
   2  13   3       93.84       98.37      3.77 o 
   3  13   3      361.30      364.29      6.25 o 
   4  13   3      102.35       94.82      2.88 o 
   5  13   3       31.04       28.36      2.31 o 
   6  13   3      166.02      153.42      4.88 o 
   7  13   3      264.56      280.40      6.12 o 
   8  13   3      172.69      177.94      5.63 o 
   9  13   3      162.49      165.02      5.52 o 
  10  13   3       60.92       57.72      4.04 o 
 -12  14   3       29.08       31.20      3.89 o 
 -11  14   3        0.00        3.84      2.19 o 
 -10  14   3       54.94       52.18      5.01 o 
  -9  14   3       31.40       32.72      2.55 o 
  -8  14   3       45.34       47.94      2.89 o 
  -7  14   3      172.43      162.49      4.90 o 
  -6  14   3      161.89      157.07      5.14 o 
  -5  14   3      545.05      502.87      7.95 o 
  -4  14   3      338.05      342.06      6.70 o 
  -3  14   3     1324.14     1277.82     15.04 o 
  -2  14   3      929.73      931.77     14.03 o 
  -1  14   3      114.04      111.18      2.67 o 
   0  14   3      323.90      293.04      4.37 o 
   1  14   3      481.95      447.80      5.83 o 
   2  14   3        0.34        1.34      0.95 o 
   3  14   3        3.02        0.31      1.08 o 
   4  14   3       16.12       17.29      2.32 o 
   5  14   3       43.07       37.06      2.21 o 
   6  14   3       58.04       60.18      3.04 o 
   7  14   3       53.73       51.08      2.88 o 
   8  14   3       30.26       30.77      2.44 o 
   9  14   3       79.10       75.44      3.52 o 
 -11  15   3      141.65      137.38      5.71 o 
 -10  15   3       39.18       46.85      8.44 o 
  -9  15   3       96.91      111.70      4.25 o 
  -8  15   3       56.10       66.76      3.47 o 
  -7  15   3      264.07      252.32      7.31 o 
  -6  15   3       19.21       14.50      1.84 o 
  -5  15   3      227.28      203.70      4.49 o 
  -4  15   3      297.14      324.29      7.00 o 
  -3  15   3      577.43      547.51      8.28 o 
  -2  15   3      502.82      500.50      7.08 o 
  -1  15   3      195.54      181.68      3.58 o 
   0  15   3       33.39       34.85      1.62 o 
   1  15   3       92.05       93.20      2.46 o 
   2  15   3       55.43       50.32      2.18 o 
   3  15   3       78.88       82.84      2.94 o 
   4  15   3       59.25       59.52      2.75 o 
   5  15   3        0.78        2.14      1.32 o 
   6  15   3      245.36      255.45      6.72 o 
   7  15   3        1.70        1.59      1.47 o 
   8  15   3       49.31       48.97      3.01 o 
   9  15   3       49.18       53.24      3.23 o 
 -11  16   3       14.02       12.97      4.15 o 
 -10  16   3        6.41       10.04      2.53 o 
  -9  16   3       52.33       55.84      3.46 o 
  -8  16   3      391.49      418.40     10.13 o 
  -7  16   3       25.72       22.84      2.31 o 
  -6  16   3       68.26       71.60      3.02 o 
  -5  16   3       29.30       32.21      2.08 o 
  -4  16   3        9.42       10.64      1.73 o 
  -3  16   3      178.97      173.03      3.95 o 
  -2  16   3     1411.46     1459.80     21.32 o 
  -1  16   3        2.81        5.96      1.10 o 
   0  16   3       12.98       16.43      1.31 o 
   1  16   3      236.41      214.78      3.66 o 
   2  16   3       54.21       38.26      1.99 o 
   3  16   3       18.42       18.09      1.76 o 
   4  16   3      262.77      259.48      5.91 o 
   5  16   3       16.51       17.94      2.05 o 
   6  16   3      906.42      913.98     14.98 o 
   7  16   3        3.69        4.29      1.87 o 
   8  16   3      272.86      292.50      6.97 o 
   9  16   3       16.61       19.01      3.56 o 
 -11  17   3       63.51       64.57      4.61 o 
 -10  17   3       11.45        8.85      2.48 o 
  -9  17   3      664.60      674.18     13.14 o 
  -8  17   3       41.09       39.93      3.03 o 
  -7  17   3      812.74      879.80     14.83 o 
  -6  17   3        0.99        1.49      1.26 o 
  -5  17   3      180.11      179.72      4.40 o 
  -4  17   3        2.17        0.99      1.27 o 
  -3  17   3     1472.13     1464.01     18.99 o 
  -2  17   3       53.18       46.55      3.00 o 
  -1  17   3     2236.96     2217.92     27.75 o 
   0  17   3       98.43      106.46      2.83 o 
   1  17   3       96.46      101.37      2.94 o 
   2  17   3      143.56      116.21      3.15 o 
   3  17   3        1.97        3.68      1.36 o 
   4  17   3      114.38      119.52      4.07 o 
   5  17   3      124.40      129.74      6.16 o 
   6  17   3        0.00        4.55      1.75 o 
   7  17   3      314.65      307.43      7.24 o 
   8  17   3        2.44        3.00      1.73 o 
 -10  18   3        8.82        9.66      2.64 o 
  -9  18   3       11.68       12.67      2.26 o 
  -8  18   3       13.65       12.75      2.30 o 
  -7  18   3        9.48       15.41      2.28 o 
  -6  18   3      101.01      109.00      3.71 o 
  -5  18   3      467.24      461.51      9.02 o 
  -4  18   3       19.24       25.96      2.33 o 
  -3  18   3       40.41       44.72      2.58 o 
  -2  18   3      131.54      134.05      5.37 o 
  -1  18   3        0.00        2.42      1.39 o 
   0  18   3      202.30      203.91      4.09 o 
   1  18   3      133.60      128.27      4.76 o 
   2  18   3       11.40       13.25      1.53 o 
   3  18   3        1.28        1.68      1.33 o 
   4  18   3      358.36      359.07      7.79 o 
   5  18   3       11.08        9.66      2.31 o 
   6  18   3      403.04      401.93      8.63 o 
   7  18   3        4.30        4.34      1.84 o 
   8  18   3      167.36      160.74      6.40 o 
 -10  19   3        3.52       10.08      2.77 o 
  -9  19   3        0.88        1.98      2.23 o 
  -8  19   3        0.05        1.06      1.84 o 
  -7  19   3        2.10        2.26      1.85 o 
  -6  19   3      181.77      178.04      4.76 o 
  -5  19   3       77.89       86.75      3.92 o 
  -4  19   3       10.06       15.50      1.63 o 
  -3  19   3      125.32      113.62      4.34 o 
  -2  19   3        0.45        0.56      1.55 o 
  -1  19   3        2.01        5.63      1.54 o 
   0  19   3       67.43       60.94      2.71 o 
   1  19   3        0.03        0.83      1.25 o 
   2  19   3        8.20        6.36      1.39 o 
   3  19   3       35.04       30.53      2.36 o 
   4  19   3       33.33       39.13      3.22 o 
   5  19   3        1.50       -0.58      3.05 o 
   6  19   3       15.77       18.86      2.49 o 
   7  19   3       94.94       94.88      4.80 o 
   8  19   3        6.66        5.07      2.79 o 
  -9  20   3        1.84        2.09      2.66 o 
  -8  20   3      221.95      236.39      6.79 o 
  -7  20   3       53.99       53.99      3.83 o 
  -6  20   3      365.06      380.56      8.40 o 
  -5  20   3        0.97       -1.13      1.53 o 
  -4  20   3        2.00        4.30      1.99 o 
  -3  20   3       17.24       13.62      2.20 o 
  -2  20   3       36.52       33.39      3.12 o 
  -1  20   3       53.34       46.69      3.19 o 
   0  20   3      146.47      130.76      4.51 o 
   1  20   3       10.15        9.90      1.72 o 
   2  20   3        2.59        5.71      1.61 o 
   3  20   3        2.19        0.46      1.41 o 
   4  20   3        1.46        2.28      1.82 o 
   5  20   3       20.79       22.70      2.69 o 
   6  20   3      145.91      137.63      5.13 o 
   7  20   3       43.30       36.92      3.30 o 
  -9  21   3      336.98      370.65     12.31 o 
  -8  21   3        7.30        7.87      2.68 o 
  -7  21   3      114.32      128.11      5.00 o 
  -6  21   3       49.27       51.23      3.55 o 
  -5  21   3       72.88       69.10      4.65 o 
  -4  21   3        3.81        2.78      2.55 o 
  -3  21   3      243.49      232.80      6.61 o 
  -2  21   3      181.52      179.93      5.74 o 
  -1  21   3      579.38      574.12     11.93 o 
   0  21   3      111.18      104.49      3.92 o 
   1  21   3      134.23      150.24      4.91 o 
   2  21   3        0.23        0.91      1.48 o 
   3  21   3      216.94      233.99      8.51 o 
   4  21   3       17.53       17.42      2.46 o 
   5  21   3      242.18      242.74      6.82 o 
   6  21   3        9.38        8.93      2.27 o 
   7  21   3       65.16       55.78      4.19 o 
  -8  22   3      169.99      194.00      9.36 o 
  -7  22   3       89.94       95.07      4.79 o 
  -6  22   3      120.52      113.15      5.56 o 
  -5  22   3       13.63       16.66      2.84 o 
  -4  22   3        3.55        1.22      2.56 o 
  -3  22   3      129.39      133.06      5.38 o 
  -2  22   3      128.26      110.70      4.77 o 
  -1  22   3       85.93       80.51      4.23 o 
   0  22   3      145.04      145.85      5.10 o 
   1  22   3       27.64       32.69      3.36 o 
   2  22   3      187.72      202.67      5.93 o 
   3  22   3       18.43       20.72      2.63 o 
   4  22   3      760.68      802.64     22.57 o 
   5  22   3       57.10       57.00      3.90 o 
   6  22   3       68.63       69.29      4.25 o 
  -8  23   3        8.72        5.89      4.41 o 
  -7  23   3       78.86       84.54      5.33 o 
  -6  23   3       20.51       16.15      3.03 o 
  -5  23   3       23.20       16.86      3.70 o 
  -4  23   3       68.17       69.12      5.73 o 
  -3  23   3      229.19      223.69     11.47 o 
  -2  23   3        9.88       12.76      2.40 o 
  -1  23   3       30.35       31.70      3.03 o 
   0  23   3       17.01       19.55      3.17 o 
   1  23   3      163.51      162.50      7.85 o 
   2  23   3        4.32        1.43      2.15 o 
   3  23   3      471.92      463.19      9.85 o 
   4  23   3       31.51       35.00      3.82 o 
   5  23   3        1.81        2.77      2.52 o 
  -7  24   3       14.98        8.54      4.95 o 
  -6  24   3        2.20       -1.86      2.81 o 
  -5  24   3        0.48       -2.23      2.58 o 
  -4  24   3        4.38        7.79      3.13 o 
  -3  24   3      123.96      134.60      7.87 o 
  -2  24   3        3.50        6.95      2.28 o 
  -1  24   3        2.88        3.16      2.12 o 
   0  24   3       87.76       77.46      5.87 o 
   1  24   3        3.75        1.40      2.25 o 
   2  24   3       10.21        7.17      3.29 o 
   3  24   3       75.34       78.74      5.08 o 
   4  24   3        0.57        2.77      2.08 o 
   5  24   3       52.76       51.14      5.29 o 
  -6  25   3        2.75       -1.92      3.78 o 
  -5  25   3       39.48       37.60      4.89 o 
  -4  25   3        0.96        0.72      2.86 o 
  -3  25   3       85.99       84.57      8.08 o 
  -2  25   3        0.56        0.04      2.02 o 
  -1  25   3        4.12        5.41      2.27 o 
   0  25   3       38.70       40.57      4.66 o 
   1  25   3      214.12      192.19     11.14 o 
   2  25   3       75.23       72.65      6.04 o 
   3  25   3      323.65      353.72     12.50 o 
   4  25   3        4.72        1.44      3.04 o 
  -5  26   3       28.50       34.17      5.87 o 
  -4  26   3       32.10       31.74      4.64 o 
  -3  26   3        6.54        5.14      4.62 o 
  -2  26   3       97.78       99.74      4.89 o 
  -1  26   3        2.48        0.16      4.25 o 
   0  26   3      272.00      262.99     10.14 o 
   1  26   3       77.47       74.66      8.00 o 
   2  26   3      505.46      528.30     15.96 o 
  -3  27   3       44.21       48.09      6.41 o 
  -2  27   3       44.72       62.54      4.20 o 
  -1  27   3       63.73       67.54      5.82 o 
   0  27   3       60.32       60.54      7.10 o 
   1  27   3      203.16      198.51     11.44 o 
 -14   0   4      189.56      205.14     10.59 o 
 -13   0   4      277.74      284.82      9.02 o 
 -12   0   4      138.16      147.33      5.90 o 
 -11   0   4      162.15      170.65      9.26 o 
 -10   0   4      423.99      420.71     10.76 o 
  -9   0   4     1644.54     1578.61     31.65 o 
  -8   0   4     3228.06     3186.55     60.54 o 
  -7   0   4      923.54      593.77     19.29 o 
  -6   0   4      504.57      461.16     10.01 o 
  -5   0   4     1029.06     1300.88     21.10 o 
  -4   0   4        8.52        6.82      0.86 o 
  -3   0   4      610.76      643.36      8.32 o 
  -2   0   4        0.34        0.35      0.56 o 
  -1   0   4     1789.78     1910.60     33.75 o 
   0   0   4       26.02       22.11      1.49 o 
   1   0   4       48.16       40.91      1.93 o 
   2   0   4       11.39        5.77      0.99 o 
   3   0   4     2748.26     2589.08     34.69 o 
   4   0   4      459.24      458.22      7.76 o 
   5   0   4     4292.60     4425.24     68.90 o 
   6   0   4      267.80      260.09     13.98 o 
   7   0   4      885.60      857.83     21.66 o 
   8   0   4       46.17       45.05      4.78 o 
   9   0   4       10.99       15.91      4.67 o 
 -14   1   4       50.12       45.40      4.05 o 
 -13   1   4        8.99        4.72      1.63 o 
 -12   1   4        8.93        7.92      1.59 o 
 -11   1   4      149.63      145.06      3.98 o 
 -10   1   4      269.08      240.82      5.95 o 
  -9   1   4      184.14      168.54      4.08 o 
  -8   1   4     1195.75     1222.51     17.68 o 
  -7   1   4      243.34      213.25     11.90 o 
  -6   1   4     1408.59     1531.22     21.14 o 
  -5   1   4       22.27       29.22      1.77 o 
  -4   1   4     1635.79     1872.55     15.78 o 
  -3   1   4       46.65       63.01      1.23 o 
  -2   1   4      126.19      144.81      2.14 o 
  -1   1   4        5.31        3.02      0.44 o 
   0   1   4      811.89      830.18     13.00 o 
   1   1   4      239.19      194.87      5.35 o 
   2   1   4       50.80       67.05      1.76 o 
   3   1   4     1330.14     1328.87     12.97 o 
   4   1   4      736.15      722.40      8.79 o 
   5   1   4     1125.80     1128.32     15.53 o 
   6   1   4     1022.77     1041.12     14.69 o 
   7   1   4      444.20      426.60     16.67 o 
   8   1   4        1.46        2.42      1.80 o 
   9   1   4       12.76       22.68      5.30 o 
 -13   2   4        9.72        7.38      2.33 o 
 -12   2   4      105.55      109.17      3.62 o 
 -11   2   4        0.00       -1.33      1.09 o 
 -10   2   4       41.01       33.73      2.11 o 
  -9   2   4       14.12       16.66      1.83 o 
  -8   2   4      838.21      805.11     14.05 o 
  -7   2   4      101.65      118.06      3.08 o 
  -6   2   4       10.48        5.40      0.98 o 
  -5   2   4     1712.98     1735.73     21.27 o 
  -4   2   4     2160.47     2275.29     19.95 o 
  -3   2   4       25.13       20.94      0.76 o 
  -2   2   4       82.74      109.31      1.64 o 
  -1   2   4      264.02      296.45      3.64 o 
   0   2   4      602.12      546.17      8.49 o 
   1   2   4      951.67     1026.96     30.51 o 
   2   2   4      504.35      563.77      8.00 o 
   3   2   4      893.07      940.64     11.67 o 
   4   2   4       51.97       52.69      2.06 o 
   5   2   4      516.16      532.76      7.75 o 
   6   2   4       21.58       24.63      1.79 o 
   7   2   4       38.12       40.59      2.11 o 
   8   2   4       25.11       31.43      2.95 o 
   9   2   4       35.24       36.33      2.28 o 
  10   2   4       10.88       11.76      1.95 o 
 -13   3   4       45.55       48.25      3.96 o 
 -12   3   4        7.31        3.23      1.46 o 
 -11   3   4        2.37        1.68      1.19 o 
 -10   3   4       18.52       28.85      2.24 o 
  -9   3   4      156.09      157.89      4.53 o 
  -8   3   4      472.66      494.79      8.38 o 
  -7   3   4       83.55       80.16      2.58 o 
  -6   3   4       28.26       20.33      1.43 o 
  -5   3   4     3840.17     3883.56     45.60 o 
  -4   3   4     2114.29     2542.46     23.50 o 
  -3   3   4     5253.40     5423.30     49.64 o 
  -2   3   4        4.73        5.84      0.57 o 
  -1   3   4       11.73        3.03      0.53 o 
   0   3   4     1733.83     1869.03     25.36 o 
   1   3   4      553.34      512.44     11.06 o 
   2   3   4     1377.34     1406.89     20.73 o 
   3   3   4        9.73       12.72      0.98 o 
   4   3   4      106.46       97.00      2.41 o 
   5   3   4        3.31        3.34      1.17 o 
   6   3   4      907.36      898.15     12.31 o 
   7   3   4       31.03       31.69      2.13 o 
   8   3   4       57.85       59.59      2.70 o 
   9   3   4        0.33       -0.25      1.87 o 
  10   3   4       12.58       12.35      2.14 o 
 -13   4   4        0.61       -1.62      3.80 o 
 -12   4   4        0.23        1.83      1.46 o 
 -11   4   4       69.47       69.10      4.68 o 
 -10   4   4       23.11       25.24      2.20 o 
  -9   4   4      554.04      506.28      8.38 o 
  -8   4   4      753.66      704.95      9.78 o 
  -7   4   4      125.27      130.10      3.14 o 
  -6   4   4      372.21      402.93      6.07 o 
  -5   4   4        6.27        9.87      1.01 o 
  -4   4   4      646.15      495.05      5.25 o 
  -3   4   4      162.31      186.33      2.28 o 
  -2   4   4     1203.23     1329.30     12.93 o 
  -1   4   4      722.23      762.12      8.28 o 
   0   4   4     1054.88     1201.89     19.19 o 
   1   4   4      215.87      182.25      4.48 o 
   2   4   4        0.02        0.19      0.59 o 
   3   4   4      667.44      631.75      9.74 o 
   4   4   4      219.64      216.59      4.65 o 
   5   4   4     1332.87     1341.28     17.45 o 
   6   4   4       63.49       72.74      2.28 o 
   7   4   4      124.73      124.73      3.60 o 
   8   4   4      161.46      177.38      4.89 o 
   9   4   4       98.68      102.07      4.40 o 
  10   4   4       50.37       56.60      3.54 o 
 -13   5   4        5.33        5.18      2.50 o 
 -12   5   4        0.11        1.13      1.61 o 
 -11   5   4        8.61        9.52      1.98 o 
 -10   5   4      235.92      225.61      4.94 o 
  -9   5   4       46.35       49.19      2.34 o 
  -8   5   4       80.97       65.55      2.26 o 
  -7   5   4     1082.47     1023.14     13.37 o 
  -6   5   4      930.35      924.43     12.14 o 
  -5   5   4      442.54      488.09      6.35 o 
  -4   5   4     2381.82     2584.41     24.01 o 
  -3   5   4      650.43      692.60      6.65 o 
  -2   5   4      925.69      902.20      9.62 o 
  -1   5   4      223.18      200.32      2.87 o 
   0   5   4     4841.36     4796.91     80.00 o 
   1   5   4     5789.20     5947.11     77.82 o 
   2   5   4      281.43      251.31      6.00 o 
   3   5   4     1152.22     1152.67     16.59 o 
   4   5   4      938.54      975.30     13.14 o 
   5   5   4       65.09       71.40      2.31 o 
   6   5   4      215.39      224.54      4.34 o 
   7   5   4      130.40      112.02      4.69 o 
   8   5   4      165.68      169.33      3.86 o 
   9   5   4       54.49       48.40      2.53 o 
  10   5   4       15.67       14.47      2.42 o 
 -13   6   4       77.21       74.64      4.93 o 
 -12   6   4      274.28      278.83      9.22 o 
 -11   6   4       45.56       44.01      2.49 o 
 -10   6   4      244.80      234.11      5.82 o 
  -9   6   4       19.26       16.93      1.46 o 
  -8   6   4      281.55      274.75      5.56 o 
  -7   6   4      249.22      239.76      5.64 o 
  -6   6   4       74.79       76.55      3.11 o 
  -5   6   4     2179.75     2310.50     27.43 o 
  -4   6   4      806.94      773.50      8.99 o 
  -3   6   4     1036.33     1137.78     11.09 o 
  -2   6   4      400.13      500.23      5.82 o 
  -1   6   4      669.46      872.35      9.46 o 
   0   6   4     1672.39     1719.93     23.76 o 
   1   6   4       39.88       27.09      2.26 o 
   2   6   4      872.95      885.71     20.08 o 
   3   6   4      340.27      324.48      8.73 o 
   4   6   4       45.83       29.99      2.41 o 
   5   6   4       22.13       21.44      1.51 o 
   6   6   4       65.97       63.26      4.12 o 
   7   6   4       56.92       63.26      2.38 o 
   8   6   4        1.98        0.50      1.21 o 
   9   6   4      154.83      148.45      5.06 o 
  10   6   4        0.23        1.54      1.78 o 
 -13   7   4        0.09        1.17      2.05 o 
 -12   7   4        3.81        1.53      2.62 o 
 -11   7   4       35.70       41.37      2.81 o 
 -10   7   4        6.57        5.11      1.68 o 
  -9   7   4      178.33      166.41      4.36 o 
  -8   7   4       30.07       30.18      2.65 o 
  -7   7   4        5.68        4.33      1.31 o 
  -6   7   4       53.06       51.81      3.46 o 
  -5   7   4      558.55      594.79     11.54 o 
  -4   7   4     4192.90     4449.83     46.79 o 
  -3   7   4      514.03      463.13      5.45 o 
  -2   7   4      533.73      532.46      5.78 o 
  -1   7   4      907.93      896.47     11.33 o 
   0   7   4      826.69      935.89     10.85 o 
   1   7   4      411.27      377.29      6.61 o 
   2   7   4      219.59      232.03      5.69 o 
   3   7   4       13.14       12.24      1.26 o 
   4   7   4       95.82       75.82      3.30 o 
   5   7   4      365.78      351.10      6.61 o 
   6   7   4        0.07        1.34      1.07 o 
   7   7   4       25.69       24.90      2.27 o 
   8   7   4        2.00        0.85      1.30 o 
   9   7   4      190.05      216.28      6.52 o 
  10   7   4       38.52       41.22      4.05 o 
 -13   8   4        0.53       -0.80      2.08 o 
 -12   8   4        3.17        4.55      1.76 o 
 -11   8   4       54.90       48.52      3.06 o 
 -10   8   4       96.88       90.67      4.41 o 
  -9   8   4       84.01       71.48      3.94 o 
  -8   8   4        7.90       14.75      1.85 o 
  -7   8   4      897.37      887.71     20.99 o 
  -6   8   4      272.55      278.50      5.40 o 
  -5   8   4      127.28      120.70      2.81 o 
  -4   8   4     2210.41     2224.14     22.20 o 
  -3   8   4      985.15     1104.65     13.92 o 
  -2   8   4      961.87      967.56      9.19 o 
  -1   8   4     1718.54     1635.70     18.56 o 
   0   8   4      114.11      126.26      2.56 o 
   1   8   4     1204.22     1268.14     18.31 o 
   2   8   4       19.69       19.11      2.21 o 
   3   8   4      950.56      941.20     14.23 o 
   4   8   4       34.22       22.38      1.70 o 
   5   8   4       10.14       10.89      1.53 o 
   6   8   4      173.20      169.96      5.70 o 
   7   8   4       11.17       12.87      1.61 o 
   8   8   4      113.91      123.69      4.22 o 
   9   8   4      182.03      187.28      5.37 o 
  10   8   4        7.34       10.71      2.09 o 
 -13   9   4       36.50       34.95      3.79 o 
 -12   9   4       82.43       73.76      6.70 o 
 -11   9   4       48.27       56.03      3.39 o 
 -10   9   4      138.16      132.12      4.68 o 
  -9   9   4        0.03        0.47      1.36 o 
  -8   9   4       79.01       75.17      3.44 o 
  -7   9   4       31.41       28.95      2.30 o 
  -6   9   4       98.27       90.95      2.93 o 
  -5   9   4      726.98      738.37     10.06 o 
  -4   9   4      741.10      755.55      8.34 o 
  -3   9   4      528.13      532.92      6.90 o 
  -2   9   4      454.28      392.78      6.23 o 
  -1   9   4      476.02      395.26      6.55 o 
   0   9   4     4435.44     4459.68     47.62 o 
   1   9   4     4829.28     4890.34     64.95 o 
   2   9   4     1155.22     1088.17     16.22 o 
   3   9   4        7.70       12.06      1.39 o 
   4   9   4      288.17      277.07      5.72 o 
   5   9   4      215.28      215.71      4.95 o 
   6   9   4      108.52      108.13      3.47 o 
   7   9   4      109.48      109.62      4.05 o 
   8   9   4      145.93      150.91      4.82 o 
   9   9   4       83.29       85.94      3.83 o 
  10   9   4       11.57       14.20      2.18 o 
 -13  10   4      238.38      223.88      8.37 o 
 -12  10   4       36.46       35.25      2.96 o 
 -11  10   4      117.05      133.32      8.18 o 
 -10  10   4       39.44       45.91      3.22 o 
  -9  10   4      179.00      185.24      5.56 o 
  -8  10   4       51.35       51.34      3.13 o 
  -7  10   4        0.78        1.08      1.27 o 
  -6  10   4       27.27       23.31      1.61 o 
  -5  10   4      126.00      164.00      3.53 o 
  -4  10   4      887.18      895.08      9.77 o 
  -3  10   4      598.76      572.12      8.17 o 
  -2  10   4      510.93      495.88      6.50 o 
  -1  10   4     2811.39     2760.21     27.76 o 
   0  10   4      253.07      227.38      3.40 o 
   1  10   4     4986.96     4801.33     63.93 o 
   2  10   4       71.73       80.89      2.86 o 
   3  10   4      163.02      149.50      3.94 o 
   4  10   4       14.42       13.18      1.57 o 
   5  10   4       24.78       30.41      2.25 o 
   6  10   4       10.53       12.72      1.65 o 
   7  10   4      675.20      709.26     13.64 o 
   8  10   4       67.37       61.99      3.43 o 
   9  10   4       79.39       82.79      4.73 o 
  10  10   4       26.19       19.18      2.62 o 
 -12  11   4       98.53      115.53      4.66 o 
 -11  11   4        5.93        3.88      4.27 o 
 -10  11   4       82.30       81.53      5.12 o 
  -9  11   4       91.71      104.72      4.29 o 
  -8  11   4       21.01       20.29      2.25 o 
  -7  11   4      156.42      133.61      3.87 o 
  -6  11   4      796.87      808.68     11.21 o 
  -5  11   4       15.62       13.79      1.39 o 
  -4  11   4      221.72      247.51      3.61 o 
  -3  11   4     1459.41     1501.36     18.89 o 
  -2  11   4       86.68       82.73      3.41 o 
  -1  11   4      537.18      597.04      7.17 o 
   0  11   4      862.54      815.81      9.25 o 
   1  11   4      219.98      202.66      3.82 o 
   2  11   4      429.73      427.01      7.84 o 
   3  11   4      148.98      141.24      3.94 o 
   4  11   4       19.81       14.10      1.69 o 
   5  11   4        5.31        7.54      1.50 o 
   6  11   4       16.05       15.56      1.86 o 
   7  11   4        0.26        2.29      2.41 o 
   8  11   4       50.52       44.72      4.50 o 
   9  11   4        2.67        2.45      1.76 o 
 -12  12   4       61.15       56.01      5.00 o 
 -11  12   4        3.21        2.85      2.44 o 
 -10  12   4       14.91       13.04      2.33 o 
  -9  12   4       10.40       14.40      2.31 o 
  -8  12   4      156.98      132.02      4.77 o 
  -7  12   4        1.06        0.70      1.27 o 
  -6  12   4      131.30      135.71      3.44 o 
  -5  12   4        3.96        5.62      1.39 o 
  -4  12   4      843.01      790.68      9.66 o 
  -3  12   4     1043.76     1022.05     15.12 o 
  -2  12   4      116.38      119.48      2.49 o 
  -1  12   4       67.88       60.30      1.98 o 
   0  12   4     1976.77     1927.77     20.03 o 
   1  12   4       71.65       59.63      2.20 o 
   2  12   4       19.40       23.30      1.66 o 
   3  12   4       96.72       80.35      3.14 o 
   4  12   4      147.29      137.42      4.04 o 
   5  12   4       11.52       12.39      1.71 o 
   6  12   4       81.06       85.93      3.90 o 
   7  12   4        0.49        0.00      1.56 o 
   8  12   4       23.19       18.95      2.48 o 
   9  12   4       10.78       10.48      1.79 o 
 -12  13   4      145.39      146.24      5.47 o 
 -11  13   4        1.50        1.45      2.03 o 
 -10  13   4        3.32        0.77      1.76 o 
  -9  13   4      261.30      252.93     11.27 o 
  -8  13   4       57.27       52.41      3.50 o 
  -7  13   4        6.63        7.03      1.58 o 
  -6  13   4      228.25      217.58      4.58 o 
  -5  13   4       57.40       56.26      2.45 o 
  -4  13   4      149.91      139.97      2.92 o 
  -3  13   4       37.76       37.66      2.65 o 
  -2  13   4      420.56      419.77      6.05 o 
  -1  13   4     1399.22     1338.01     14.52 o 
   0  13   4      221.76      250.41      5.17 o 
   1  13   4       68.54       71.88      3.03 o 
   2  13   4       42.63       30.23      1.89 o 
   3  13   4       65.46       53.63      2.52 o 
   4  13   4       22.80       24.20      1.93 o 
   5  13   4       88.76       89.88      3.07 o 
   6  13   4      382.75      402.28      7.80 o 
   7  13   4       19.60       22.38      2.50 o 
   8  13   4       22.91       25.92      2.29 o 
   9  13   4       35.16       38.36      2.70 o 
 -12  14   4       36.46       34.40      4.08 o 
 -11  14   4       94.13       99.33      5.08 o 
 -10  14   4       92.97       92.64      4.99 o 
  -9  14   4      115.79      118.23      6.01 o 
  -8  14   4       24.13       24.62      3.91 o 
  -7  14   4       59.54       71.79      3.39 o 
  -6  14   4       21.24       24.02      1.88 o 
  -5  14   4      291.21      297.83      6.28 o 
  -4  14   4       55.28       71.22      3.43 o 
  -3  14   4      237.18      241.01      5.18 o 
  -2  14   4      464.13      482.64      6.83 o 
  -1  14   4      755.07      774.96      9.18 o 
   0  14   4       41.07       39.63      1.67 o 
   1  14   4      642.32      614.33      8.43 o 
   2  14   4      188.45      183.86      4.22 o 
   3  14   4       32.47       34.68      2.11 o 
   4  14   4       66.92       61.91      2.79 o 
   5  14   4      236.67      242.67      5.21 o 
   6  14   4      147.26      163.49      5.47 o 
   7  14   4      361.37      372.19     10.52 o 
   8  14   4       46.21       46.87      2.98 o 
   9  14   4      107.87      122.56      4.59 o 
 -11  15   4       78.01       85.60      5.05 o 
 -10  15   4      601.39      597.96     13.23 o 
  -9  15   4        7.27       10.57      2.84 o 
  -8  15   4      207.30      220.83      6.79 o 
  -7  15   4        5.54        3.60      2.01 o 
  -6  15   4       36.95       44.02      2.73 o 
  -5  15   4       68.81       65.07      3.14 o 
  -4  15   4      643.69      645.22     12.25 o 
  -3  15   4      964.14      960.50     14.65 o 
  -2  15   4       15.44       15.86      1.72 o 
  -1  15   4        0.86        1.66      1.08 o 
   0  15   4      140.79      133.33      2.95 o 
   1  15   4        3.65        4.18      1.11 o 
   2  15   4      107.67      109.79      3.73 o 
   3  15   4       16.70       17.30      1.74 o 
   4  15   4      236.29      258.13      5.47 o 
   5  15   4       42.99       47.13      2.85 o 
   6  15   4        0.47       -1.40      1.39 o 
   7  15   4       66.25       78.87      3.68 o 
   8  15   4       24.63       33.61      2.71 o 
 -11  16   4       43.93       42.63      5.76 o 
 -10  16   4        6.67        3.73      2.17 o 
  -9  16   4       42.52       47.17      4.07 o 
  -8  16   4       23.58       22.08      2.45 o 
  -7  16   4        7.56        4.23      1.90 o 
  -6  16   4        3.66        1.68      1.67 o 
  -5  16   4      124.25      133.91      4.23 o 
  -4  16   4     1153.56     1139.98     17.01 o 
  -3  16   4        4.27        1.97      1.34 o 
  -2  16   4       55.85       52.98      3.12 o 
  -1  16   4       31.85       33.29      1.80 o 
   0  16   4      747.24      725.36      8.91 o 
   1  16   4      127.19      109.79      3.39 o 
   2  16   4        5.97        3.17      1.28 o 
   3  16   4       25.82       35.18      2.34 o 
   4  16   4        1.75       -0.09      1.28 o 
   5  16   4       85.81       81.16      4.59 o 
   6  16   4       61.22       68.60      3.60 o 
   7  16   4        0.09        2.37      1.70 o 
   8  16   4      105.08       96.43      4.13 o 
 -11  17   4      106.85      100.95      5.71 o 
 -10  17   4       11.96       13.12      2.74 o 
  -9  17   4        0.04       -1.58      2.01 o 
  -8  17   4      102.70      108.03      5.74 o 
  -7  17   4       22.13       24.17      2.87 o 
  -6  17   4        0.58        0.77      1.41 o 
  -5  17   4       23.26       31.44      2.86 o 
  -4  17   4       81.75       80.70      3.23 o 
  -3  17   4        0.26       -0.96      1.43 o 
  -2  17   4       17.60       21.37      2.29 o 
  -1  17   4      122.96      126.10      3.46 o 
   0  17   4       10.97        6.85      1.19 o 
   1  17   4       10.43       15.40      1.52 o 
   2  17   4        8.79        6.77      1.33 o 
   3  17   4       14.19       10.78      1.76 o 
   4  17   4       79.61       79.39      3.41 o 
   5  17   4       28.37       21.80      2.39 o 
   6  17   4       24.78       24.27      2.51 o 
   7  17   4        3.90        5.89      1.92 o 
   8  17   4      141.42      144.71      5.40 o 
 -10  18   4       64.81       61.75      6.39 o 
  -9  18   4      178.56      190.78      7.00 o 
  -8  18   4       19.77       18.50      2.87 o 
  -7  18   4       64.59       83.56      5.42 o 
  -6  18   4        0.05        2.37      1.91 o 
  -5  18   4      418.51      417.76     10.11 o 
  -4  18   4       38.23       34.55      2.34 o 
  -3  18   4       32.40       34.33      5.27 o 
  -2  18   4       28.77       31.07      2.67 o 
  -1  18   4        5.20        8.16      1.58 o 
   0  18   4       13.35       16.87      1.49 o 
   1  18   4       25.03       24.29      2.30 o 
   2  18   4      107.36       99.09      3.58 o 
   3  18   4      643.78      668.33     10.87 o 
   4  18   4      109.54       94.24      4.21 o 
   5  18   4      278.28      285.16      7.01 o 
   6  18   4       22.24       23.02      2.56 o 
   7  18   4        3.32        2.76      1.84 o 
 -10  19   4      123.61      133.04      6.37 o 
  -9  19   4       50.50       48.89      4.20 o 
  -8  19   4      256.78      285.98     14.51 o 
  -7  19   4      233.81      236.21      7.33 o 
  -6  19   4       38.10       36.31      3.34 o 
  -5  19   4       83.32       92.79      4.72 o 
  -4  19   4      352.41      327.18     10.37 o 
  -3  19   4      331.98      333.07      8.10 o 
  -2  19   4       89.21       85.99      4.00 o 
  -1  19   4        4.33        2.97      1.72 o 
   0  19   4       20.25       21.53      1.83 o 
   1  19   4        2.03        6.05      1.53 o 
   2  19   4       40.03       44.61      2.46 o 
   3  19   4       89.53       92.81      3.83 o 
   4  19   4      330.86      353.65      8.09 o 
   5  19   4      184.21      184.33      5.66 o 
   6  19   4       44.73       44.56      3.32 o 
   7  19   4        8.53        9.65      2.41 o 
  -9  20   4      131.33      134.84      6.36 o 
  -8  20   4       47.85       43.61      5.02 o 
  -7  20   4      372.04      410.95     11.69 o 
  -6  20   4       78.12       78.27      4.72 o 
  -5  20   4      168.60      159.10      5.89 o 
  -4  20   4        1.63        0.40      1.70 o 
  -3  20   4       47.00       40.99      3.10 o 
  -2  20   4       25.04       29.62      2.73 o 
  -1  20   4        1.33        1.23      1.69 o 
   0  20   4        1.89        2.44      1.61 o 
   1  20   4      152.64      157.32      4.46 o 
   2  20   4       55.71       54.73      3.05 o 
   3  20   4       80.70       80.04      3.77 o 
   4  20   4       31.94       36.87      3.08 o 
   5  20   4      210.77      210.21      6.24 o 
   6  20   4       67.10       65.11      3.99 o 
  -9  21   4       61.66       59.16      8.65 o 
  -8  21   4        6.63        2.97      4.37 o 
  -7  21   4        4.36        3.39      2.37 o 
  -6  21   4        1.72       -1.66      2.09 o 
  -5  21   4       28.47       32.75      4.18 o 
  -4  21   4       99.93       89.31      6.81 o 
  -3  21   4        0.02       -1.51      1.71 o 
  -2  21   4       75.26       72.72      4.09 o 
  -1  21   4       71.68       73.84      3.95 o 
   0  21   4       16.26       15.87      2.64 o 
   1  21   4        6.88        9.93      2.25 o 
   2  21   4        1.86        0.09      1.54 o 
   3  21   4        0.05        2.36      2.17 o 
   4  21   4       30.37       30.86      3.07 o 
   5  21   4       11.22       10.89      2.43 o 
   6  21   4        0.76        2.68      2.19 o 
  -8  22   4        0.24       -2.86      2.24 o 
  -7  22   4       26.20       22.94      3.34 o 
  -6  22   4       22.59       32.59      3.45 o 
  -5  22   4       24.92       22.37      6.46 o 
  -4  22   4      528.71      554.41     15.73 o 
  -3  22   4        3.14        1.32      1.94 o 
  -2  22   4       14.89       16.29      2.55 o 
  -1  22   4        0.68        0.43      1.78 o 
   0  22   4        5.82        5.74      4.74 o 
   1  22   4       76.35       84.39      4.29 o 
   2  22   4        3.36        5.81      1.88 o 
   3  22   4      195.91      232.58      6.56 o 
   4  22   4       52.23       47.09      4.26 o 
   5  22   4       49.63       57.06      3.87 o 
  -8  23   4      146.98      136.05     10.25 o 
  -7  23   4        0.59       -3.52      2.25 o 
  -6  23   4      138.00      131.09      7.67 o 
  -5  23   4       41.39       43.57      6.24 o 
  -4  23   4       89.40       93.48      6.57 o 
  -3  23   4       30.59       35.28      3.25 o 
  -2  23   4       56.80       55.03      4.26 o 
  -1  23   4        9.15        6.42      2.13 o 
   0  23   4        9.14        7.25      3.92 o 
   1  23   4        0.22       -1.24      2.14 o 
   2  23   4      296.37      317.54      8.99 o 
   3  23   4       74.36       83.82      4.48 o 
   4  23   4       18.31       19.90      3.33 o 
   5  23   4       43.57       41.29      4.74 o 
  -7  24   4      199.94      192.65     11.56 o 
  -6  24   4       69.11       73.89      6.31 o 
  -5  24   4      104.00       97.96      7.00 o 
  -4  24   4        0.79        2.63      2.86 o 
  -3  24   4       15.17       10.96      2.50 o 
  -2  24   4        4.29       -0.21      2.06 o 
  -1  24   4      278.77      284.74     11.32 o 
   0  24   4       15.85       13.11      3.46 o 
   1  24   4      414.11      430.27     13.48 o 
   2  24   4      199.03      191.02      6.97 o 
   3  24   4       23.80       30.54      3.80 o 
   4  24   4        9.41       11.30      3.84 o 
  -6  25   4       68.99       56.62      7.50 o 
  -5  25   4       74.50       70.45      8.62 o 
  -4  25   4      158.49      169.34      8.26 o 
  -3  25   4        5.30        3.48      2.87 o 
  -2  25   4       30.94       26.34      3.08 o 
  -1  25   4       28.60       31.39      4.33 o 
   0  25   4       31.87       38.13      4.63 o 
   1  25   4        6.54        4.23      3.21 o 
   2  25   4       22.66       27.74      6.35 o 
   3  25   4       12.14       14.24      3.05 o 
  -4  26   4       18.56       20.05      4.11 o 
  -3  26   4        7.53        6.25      6.56 o 
  -2  26   4        1.54        0.35      2.23 o 
  -1  26   4        1.22        3.24      2.95 o 
   0  26   4       34.01       44.68      5.27 o 
   1  26   4        6.92       14.42      5.01 o 
  -2  27   4       50.13       55.41      6.80 o 
 -14   1   5       17.80       13.33      2.84 o 
 -13   1   5        0.67       -2.81      1.40 o 
 -12   1   5      278.23      264.28      6.15 o 
 -11   1   5      128.53      123.18      3.88 o 
 -10   1   5       39.50       45.84      2.54 o 
  -9   1   5       37.30       29.11      2.02 o 
  -8   1   5      127.30      139.90      6.41 o 
  -7   1   5      192.93      178.45      4.18 o 
  -6   1   5     1036.63     1197.14     12.88 o 
  -5   1   5      647.29      805.56      7.32 o 
  -4   1   5     1484.01     1609.00     13.87 o 
  -3   1   5      126.27      157.82      1.98 o 
  -2   1   5       79.46       87.24      1.76 o 
  -1   1   5      308.16      333.63      4.03 o 
   0   1   5      974.13     1082.92     12.93 o 
   1   1   5       88.38       96.29      4.15 o 
   3   1   5      552.20      541.20      7.50 o 
   4   1   5     1631.39     1661.76     19.64 o 
   5   1   5        1.55        1.38      0.95 o 
   6   1   5        9.20       10.18      1.17 o 
   7   1   5        2.58        3.00      1.00 o 
   8   1   5       20.31       24.69      2.24 o 
   9   1   5       28.49       29.90      1.82 o 
  10   1   5       12.99       19.10      2.75 o 
 -14   2   5       25.03       28.87      3.55 o 
 -13   2   5      352.44      364.45      9.98 o 
 -12   2   5       21.14       25.71      2.26 o 
 -11   2   5      376.34      365.85      7.38 o 
 -10   2   5      119.18      108.92      3.51 o 
  -9   2   5       96.91       97.75      3.21 o 
  -8   2   5      681.64      649.47     10.60 o 
  -7   2   5      668.31      675.76      9.84 o 
  -6   2   5      342.28      354.62      4.73 o 
  -5   2   5     1138.76     1180.39     10.36 o 
  -4   2   5       47.91       48.95      1.35 o 
  -3   2   5       53.01       37.35      1.08 o 
  -2   2   5      363.11      361.05      3.77 o 
  -1   2   5      989.46     1095.89     10.93 o 
   0   2   5       47.75       54.85      1.72 o 
   1   2   5      337.84      412.98     11.32 o 
   2   2   5     1658.52     1151.82    183.48 o 
   3   2   5     2760.83     2776.41     31.39 o 
   4   2   5     1471.89     1429.15     17.21 o 
   5   2   5     1474.58     1489.56     18.01 o 
   6   2   5       58.57       59.50      2.26 o 
   7   2   5        0.03       -0.13      0.92 o 
   8   2   5       70.54       72.14      2.78 o 
   9   2   5      164.18      183.72      4.02 o 
  10   2   5       47.69       51.88      3.45 o 
 -14   3   5       50.86       51.23      4.42 o 
 -13   3   5      203.68      195.16      8.93 o 
 -12   3   5        2.34        2.08      1.46 o 
 -11   3   5       10.41        9.71      1.82 o 
 -10   3   5      534.23      517.25      9.23 o 
  -9   3   5        0.07        0.59      1.07 o 
  -8   3   5      382.37      400.12      8.42 o 
  -7   3   5     1303.74     1390.61     19.97 o 
  -6   3   5     1695.93     1734.83     18.15 o 
  -5   3   5     1063.03     1214.68     12.05 o 
  -4   3   5     1853.48     2134.50     18.15 o 
  -3   3   5     1065.28     1247.52     10.48 o 
  -2   3   5       25.85       41.81      1.21 o 
  -1   3   5      703.01      779.55      8.08 o 
   0   3   5       92.27      117.79      2.79 o 
   1   3   5       51.93       25.47      7.60 o 
   2   3   5      981.85      960.17     21.82 o 
   3   3   5       42.03       35.61      1.82 o 
   4   3   5     1862.80     1883.41     23.99 o 
   5   3   5        3.81        1.56      1.06 o 
   6   3   5       78.05       74.66      2.45 o 
   7   3   5       58.63       60.72      3.33 o 
   8   3   5        2.45        4.22      1.17 o 
   9   3   5      112.12      113.69      4.52 o 
  10   3   5        7.64       10.99      2.24 o 
 -13   4   5       25.25       19.79      3.12 o 
 -12   4   5      181.46      187.77      5.08 o 
 -11   4   5       21.48       17.55      2.25 o 
 -10   4   5       25.98       23.02      2.28 o 
  -9   4   5      485.55      448.51      9.36 o 
  -8   4   5       12.93       16.83      1.66 o 
  -7   4   5       21.31       12.18      1.45 o 
  -6   4   5       35.83       38.70      1.62 o 
  -5   4   5      907.19      916.74      9.18 o 
  -4   4   5     3038.02     3026.42     25.38 o 
  -3   4   5       72.02       68.35      1.31 o 
  -2   4   5        0.31       -0.29      0.47 o 
  -1   4   5     3079.34     3273.68     32.75 o 
   0   4   5     1517.64     1652.18     23.01 o 
   1   4   5      481.84      444.59     10.68 o 
   2   4   5        0.08       -0.59      0.41 o 
   3   4   5       64.70       63.18      2.91 o 
   4   4   5       59.44       62.42      2.37 o 
   5   4   5      477.66      480.44      7.66 o 
   6   4   5      165.40      164.05      3.77 o 
   7   4   5       47.84       45.98      2.22 o 
   8   4   5       65.08       69.22      2.57 o 
   9   4   5       17.44       16.44      1.80 o 
  10   4   5        9.80       10.30      5.65 o 
 -13   5   5        4.62        2.79      2.31 o 
 -12   5   5       73.08       70.26      3.45 o 
 -11   5   5       27.74       32.48      2.73 o 
 -10   5   5       63.86       78.45      3.51 o 
  -9   5   5      379.62      304.67      7.22 o 
  -8   5   5      539.56      510.95      8.92 o 
  -7   5   5      598.56      560.54     10.26 o 
  -6   5   5       30.41       37.68      1.62 o 
  -5   5   5     1386.68     1391.97     13.49 o 
  -4   5   5     2949.10     3093.13     28.68 o 
  -3   5   5     1533.33     1648.73     13.59 o 
  -2   5   5      166.81      228.25      2.89 o 
  -1   5   5     1625.66     1645.43     17.04 o 
   0   5   5      311.96      314.03      7.64 o 
   1   5   5     2022.40     1976.70     87.00 o 
   2   5   5       87.58       73.52      6.08 o 
   3   5   5      300.31      284.60      5.16 o 
   4   5   5       69.34       66.47      2.43 o 
   5   5   5       44.61       43.32      2.13 o 
   6   5   5        5.75        4.64      1.18 o 
   7   5   5      136.66      152.81      6.50 o 
   8   5   5      266.26      295.44      5.52 o 
   9   5   5       52.95       52.82      2.76 o 
  10   5   5       17.70       15.34      1.93 o 
 -13   6   5      136.77      122.95      5.93 o 
 -12   6   5       11.14       10.73      2.17 o 
 -11   6   5      112.50      118.68      6.21 o 
 -10   6   5      113.87      129.28      4.56 o 
  -9   6   5      215.32      221.87      5.94 o 
  -8   6   5     1005.03      974.47     15.06 o 
  -7   6   5      475.60      495.18      7.62 o 
  -6   6   5        0.49        0.29      0.80 o 
  -5   6   5     1851.41     1947.42     21.38 o 
  -4   6   5       21.34       17.59      1.03 o 
  -3   6   5      529.48      507.47      5.05 o 
  -2   6   5      848.51      908.36     10.64 o 
  -1   6   5       82.51      103.75      2.84 o 
   0   6   5     1339.29     1313.00     18.26 o 
   1   6   5      156.23      163.20      3.87 o 
   2   6   5      545.77      539.92     10.72 o 
   3   6   5       91.93       70.00      2.62 o 
   4   6   5       33.49       32.60      2.04 o 
   5   6   5      161.84      165.09      4.15 o 
   6   6   5        0.33       -0.42      1.07 o 
   7   6   5       59.34       67.25      2.86 o 
   8   6   5        6.33        7.02      2.02 o 
   9   6   5       24.93       25.61      2.17 o 
  10   6   5       15.32       15.62      2.23 o 
 -13   7   5      126.50      132.58     12.90 o 
 -12   7   5      247.26      219.83     18.45 o 
 -11   7   5       35.52       25.73      3.64 o 
 -10   7   5       65.65       53.27      4.01 o 
  -9   7   5        0.07       -2.09      1.04 o 
  -8   7   5       28.87       22.06      1.91 o 
  -7   7   5     1811.31     1742.90     24.38 o 
  -6   7   5     1406.39     1442.13     18.15 o 
  -5   7   5      281.48      304.88      3.97 o 
  -4   7   5      620.73      615.60      7.08 o 
  -3   7   5        3.06        4.76      0.70 o 
  -2   7   5     2424.01     2594.91     24.63 o 
  -1   7   5      474.62      471.82      6.16 o 
   0   7   5     2608.50     2486.40     38.63 o 
   1   7   5     1732.79     1744.45     24.63 o 
   2   7   5      265.08      283.69      5.68 o 
   3   7   5      313.75      295.90      9.63 o 
   4   7   5       13.59       13.01      1.49 o 
   5   7   5       90.32       93.16      3.13 o 
   6   7   5       33.20       26.79      2.01 o 
   7   7   5       20.17       20.85      1.94 o 
   8   7   5      102.14      100.64      3.95 o 
   9   7   5        7.88        8.64      1.85 o 
 -13   8   5       81.06       73.02      5.23 o 
 -12   8   5      105.59      112.95      7.01 o 
 -11   8   5      299.32      295.65      9.24 o 
 -10   8   5        2.76        3.27      1.84 o 
  -9   8   5       19.60       22.30      2.36 o 
  -8   8   5      201.07      190.58      6.03 o 
  -7   8   5     1218.34     1212.41     17.82 o 
  -6   8   5      226.97      231.37      4.49 o 
  -5   8   5      232.13      207.02      3.52 o 
  -4   8   5      588.84      578.14      6.80 o 
  -3   8   5       30.59       41.56      1.79 o 
  -2   8   5     1801.68     1818.40     18.79 o 
  -1   8   5     2503.20     2584.66     30.61 o 
   0   8   5      348.44      292.89     10.81 o 
   1   8   5      417.85      433.15      7.73 o 
   2   8   5        4.31        3.55      1.08 o 
   3   8   5       56.67       49.55      2.48 o 
   4   8   5       17.11       14.07      1.60 o 
   5   8   5        0.56        2.72      1.24 o 
   6   8   5      106.34      102.24      3.53 o 
   7   8   5      138.85      144.20      4.27 o 
   8   8   5      143.24      152.40      4.94 o 
   9   8   5      179.76      191.11      8.28 o 
 -13   9   5        0.68        1.83      2.37 o 
 -12   9   5        0.02        1.72      2.13 o 
 -11   9   5      106.78      111.48      8.76 o 
 -10   9   5        8.99        6.61      2.19 o 
  -9   9   5       34.89       35.90      2.42 o 
  -8   9   5      140.46      128.46      3.83 o 
  -7   9   5      698.84      667.72     12.75 o 
  -6   9   5       41.49       39.91      2.32 o 
  -5   9   5       39.34       42.46      1.69 o 
  -4   9   5       35.06       31.91      1.35 o 
  -3   9   5      796.75      841.80      8.89 o 
  -2   9   5      259.93      280.91      6.41 o 
  -1   9   5      175.01      155.22      5.01 o 
   0   9   5     1671.78     1747.24     21.87 o 
   1   9   5     1861.42     1834.40     26.04 o 
   2   9   5        8.61        7.15      1.34 o 
   3   9   5       98.56      100.19      3.29 o 
   4   9   5       13.93       18.46      1.93 o 
   5   9   5        1.60        2.86      1.26 o 
   6   9   5       34.63       34.34      2.43 o 
   7   9   5       15.63       18.32      2.00 o 
   8   9   5       90.85       91.67      6.09 o 
   9   9   5        2.81        2.56      2.15 o 
 -13  10   5       83.96       79.94      5.66 o 
 -12  10   5       22.98       20.95      3.29 o 
 -11  10   5       26.46       29.51      3.44 o 
 -10  10   5       20.06       19.61      2.08 o 
  -9  10   5        0.77        0.38      1.24 o 
  -8  10   5       20.54       23.30      2.34 o 
  -7  10   5      166.72      160.10      4.27 o 
  -6  10   5      154.12      155.69      4.07 o 
  -5  10   5      131.03      128.31      4.71 o 
  -4  10   5       19.85       18.17      1.48 o 
  -3  10   5      124.97      138.94      3.33 o 
  -2  10   5      266.66      205.92      3.97 o 
  -1  10   5      987.47      965.94     10.74 o 
   0  10   5       77.54       61.62      2.37 o 
   1  10   5       22.03       31.83      2.14 o 
   2  10   5        2.78        0.56      1.11 o 
   3  10   5       69.73       64.17      3.60 o 
   4  10   5        0.01       -1.30      1.09 o 
   5  10   5       77.83       74.71      3.97 o 
   6  10   5        4.22        2.70      1.39 o 
   7  10   5        8.15        1.56      1.62 o 
   8  10   5        1.07        0.74      1.79 o 
   9  10   5       15.74       19.62      2.57 o 
 -12  11   5      395.70      402.50     19.08 o 
 -11  11   5      114.22      103.22      5.64 o 
 -10  11   5      186.98      177.98      5.04 o 
  -9  11   5       68.53       83.42      4.14 o 
  -8  11   5        9.56       14.85      2.14 o 
  -7  11   5      361.97      352.71      7.01 o 
  -6  11   5       72.25       73.13      3.05 o 
  -5  11   5     1127.38     1093.04     14.95 o 
  -4  11   5      338.16      329.34      5.42 o 
  -3  11   5      359.64      367.39      5.44 o 
  -2  11   5     1225.64     1224.26     13.33 o 
  -1  11   5      762.92      774.29      8.99 o 
   0  11   5     1835.23     1810.49     20.69 o 
   1  11   5       42.65       44.75      2.54 o 
   2  11   5      247.97      235.94      5.74 o 
   3  11   5      214.96      200.36      5.03 o 
   4  11   5      108.18       95.55      3.56 o 
   5  11   5      104.74      111.34      3.83 o 
   6  11   5        6.00        5.69      1.94 o 
   7  11   5        0.18       -0.84      1.54 o 
   8  11   5      213.90      208.40      6.40 o 
   9  11   5        0.10        0.48      1.97 o 
 -12  12   5       66.66       59.63      7.93 o 
 -11  12   5      342.42      333.10     10.62 o 
 -10  12   5       57.05       57.34      3.27 o 
  -9  12   5       68.23       82.11      6.65 o 
  -8  12   5        0.53       -1.18      1.32 o 
  -7  12   5       63.45       65.30      2.76 o 
  -6  12   5       19.99       25.29      2.60 o 
  -5  12   5      649.39      689.06      9.79 o 
  -4  12   5       26.66       27.03      1.61 o 
  -3  12   5       72.44       85.31      3.38 o 
  -2  12   5      498.30      487.28      6.31 o 
  -1  12   5      605.93      628.79      7.68 o 
   0  12   5        6.76       10.34      1.31 o 
   1  12   5      921.69      887.12     11.24 o 
   2  12   5       21.83       30.36      3.87 o 
   3  12   5       36.40       38.27      2.69 o 
   4  12   5       56.01       56.86      3.11 o 
   5  12   5       19.14       15.53      1.96 o 
   6  12   5        8.39        7.12      2.04 o 
   7  12   5      229.24      222.07      6.84 o 
   8  12   5      262.30      274.19      9.77 o 
 -12  13   5       21.25       18.18      4.86 o 
 -11  13   5       51.93       41.85      3.46 o 
 -10  13   5      186.64      187.86      6.39 o 
  -9  13   5      284.07      282.95      7.79 o 
  -8  13   5      108.73      114.67      4.81 o 
  -7  13   5        3.87        5.90      1.37 o 
  -6  13   5      132.40      126.30      3.63 o 
  -5  13   5      298.32      266.56      8.24 o 
  -4  13   5       24.65       26.01      1.80 o 
  -3  13   5      457.35      451.47      9.25 o 
  -2  13   5      797.24      734.97      9.51 o 
  -1  13   5      900.44      865.67     10.08 o 
   0  13   5     1904.45     1887.18     21.74 o 
   1  13   5      135.39      133.43      3.34 o 
   2  13   5       63.22       52.74      2.53 o 
   3  13   5       62.65       50.06      2.95 o 
   4  13   5       15.18       15.11      1.93 o 
   5  13   5       39.24       29.79      2.55 o 
   6  13   5       56.73       56.80      3.77 o 
   7  13   5       26.10       22.11      2.98 o 
   8  13   5       91.18      105.28      3.94 o 
 -12  14   5      133.02      128.18     12.60 o 
 -11  14   5        0.96        0.80      1.98 o 
 -10  14   5       97.35      119.08      9.40 o 
  -9  14   5       14.82        9.81      2.32 o 
  -8  14   5        0.22        0.44      1.48 o 
  -7  14   5        0.22        1.22      1.28 o 
  -6  14   5      185.07      176.29      4.22 o 
  -5  14   5       70.43       79.76      3.07 o 
  -4  14   5      636.26      640.67     14.52 o 
  -3  14   5        1.21        0.30      1.41 o 
  -2  14   5        1.72        3.32      1.03 o 
  -1  14   5        6.09        7.27      1.07 o 
   0  14   5      668.61      643.00      8.87 o 
   1  14   5       17.40        9.99      1.29 o 
   2  14   5        3.21        2.77      1.23 o 
   3  14   5       48.69       49.94      3.59 o 
   4  14   5        9.32        9.52      1.53 o 
   5  14   5      177.90      180.00      4.57 o 
   6  14   5      346.24      339.72      9.87 o 
   7  14   5       46.89       48.83      4.01 o 
   8  14   5        0.18        1.03      1.61 o 
 -11  15   5      143.70      151.21      5.28 o 
 -10  15   5       46.13       46.64      3.86 o 
  -9  15   5       12.52       15.57      2.61 o 
  -8  15   5       68.14       69.13      3.61 o 
  -7  15   5       82.62      102.27      3.49 o 
  -6  15   5       22.90       27.29      2.32 o 
  -5  15   5      725.71      675.74     12.76 o 
  -4  15   5        2.97        4.28      1.31 o 
  -3  15   5      492.88      506.04     10.34 o 
  -2  15   5        0.03       -0.55      1.25 o 
  -1  15   5       72.60       65.24      2.37 o 
   0  15   5      398.06      436.18      6.78 o 
   1  15   5      196.61      186.39      3.98 o 
   2  15   5       57.28       56.08      2.78 o 
   3  15   5        7.31        4.27      1.39 o 
   4  15   5      209.38      201.89      4.92 o 
   5  15   5       31.36       25.44      2.39 o 
   6  15   5       54.83       65.62      3.49 o 
   7  15   5       75.88       77.46      3.72 o 
   8  15   5       41.48       29.31      3.52 o 
 -11  16   5      321.44      322.64      9.44 o 
 -10  16   5       46.12       51.69      8.20 o 
  -9  16   5      675.65      661.14     12.24 o 
  -8  16   5       34.71       40.86      3.75 o 
  -7  16   5      239.99      235.76      9.50 o 
  -6  16   5        0.49        0.79      1.63 o 
  -5  16   5       13.39       10.62      1.84 o 
  -4  16   5       70.39       74.40      2.93 o 
  -3  16   5        0.95        1.49      1.49 o 
  -2  16   5        0.69        0.75      1.51 o 
  -1  16   5      616.37      611.76      8.52 o 
   0  16   5       38.04       31.78      1.96 o 
   1  16   5       11.35        9.36      1.41 o 
   2  16   5       96.33      100.72      3.47 o 
   3  16   5       45.46       38.67      2.51 o 
   4  16   5       30.47       28.77      2.34 o 
   5  16   5      212.55      212.25      5.73 o 
   6  16   5      113.52      111.91      5.21 o 
   7  16   5        1.74        1.33      1.67 o 
 -11  17   5       31.25       29.53      4.66 o 
 -10  17   5       49.34       49.15      4.19 o 
  -9  17   5       99.61      114.24      5.80 o 
  -8  17   5      122.13      132.00      5.63 o 
  -7  17   5      229.16      211.78      5.78 o 
  -6  17   5       60.38       56.78      3.81 o 
  -5  17   5       70.94       74.22      3.54 o 
  -4  17   5       27.03       23.65      1.90 o 
  -3  17   5      180.42      172.36      5.36 o 
  -2  17   5      735.66      731.41     13.97 o 
  -1  17   5       29.83       27.05      1.77 o 
   0  17   5      316.13      302.97      8.15 o 
   1  17   5       19.78       16.75      1.66 o 
   2  17   5      340.86      364.17      7.10 o 
   3  17   5       46.86       40.18      2.67 o 
   4  17   5     1064.57     1077.79     17.71 o 
   5  17   5       97.34       99.07      4.32 o 
   6  17   5      372.25      369.66      8.33 o 
   7  17   5        5.25        6.29      1.95 o 
 -10  18   5        7.34        8.60      2.64 o 
  -9  18   5      195.11      198.04      7.23 o 
  -8  18   5       16.00       20.33      2.51 o 
  -7  18   5       42.88       37.82      4.73 o 
  -6  18   5        0.15        1.63      1.97 o 
  -5  18   5        2.26        0.99      2.27 o 
  -4  18   5      193.71      195.63      8.17 o 
  -3  18   5      207.88      200.80      6.76 o 
  -2  18   5       13.56       15.88      3.04 o 
  -1  18   5       19.65       17.44      2.10 o 
   0  18   5        3.90        3.59      1.40 o 
   1  18   5       22.27       19.38      1.78 o 
   2  18   5       83.28       73.26      3.45 o 
   3  18   5       94.61      101.19      3.93 o 
   4  18   5      223.77      237.35      5.89 o 
   5  18   5       14.36       13.85      3.54 o 
   6  18   5        5.70        8.36      2.09 o 
   7  18   5       63.17       69.62      4.34 o 
 -10  19   5       66.63       68.72      5.10 o 
  -9  19   5        6.29       10.44      3.37 o 
  -8  19   5       98.21      115.71      5.66 o 
  -7  19   5        5.87        8.56      2.54 o 
  -6  19   5       25.14       29.49      4.00 o 
  -5  19   5        1.46        1.98      2.38 o 
  -4  19   5       12.74       10.65      2.09 o 
  -3  19   5       88.57       85.60      6.41 o 
  -2  19   5       56.20       68.57      3.80 o 
  -1  19   5       57.62       61.57      3.47 o 
   0  19   5       87.94       83.30      3.44 o 
   1  19   5      129.98      135.70      6.01 o 
   2  19   5       46.95       47.93      2.67 o 
   3  19   5      218.40      224.39      5.70 o 
   4  19   5       59.05       67.11      4.78 o 
   5  19   5       34.52       36.44      3.15 o 
   6  19   5        0.80        0.40      1.82 o 
  -9  20   5      224.43      230.54     10.06 o 
  -8  20   5       26.84       33.25      3.63 o 
  -7  20   5      104.61      101.37      5.49 o 
  -6  20   5       41.27       38.22      4.51 o 
  -5  20   5       40.27       27.50      6.01 o 
  -4  20   5        0.99        0.24      1.73 o 
  -3  20   5       73.53       73.19      4.13 o 
  -2  20   5      155.93      165.44      5.48 o 
  -1  20   5       29.40       27.14      3.16 o 
   0  20   5       16.00       16.66      2.91 o 
   1  20   5       41.41       40.94      2.73 o 
   2  20   5        5.26        4.11      1.91 o 
   3  20   5       42.63       42.77      3.01 o 
   4  20   5       25.95       32.83      3.04 o 
   5  20   5       28.99       29.28      3.01 o 
   6  20   5       29.64       27.61      3.25 o 
  -8  21   5      275.75      281.52     19.57 o 
  -7  21   5       48.04       44.30      4.99 o 
  -6  21   5      268.85      260.95     10.09 o 
  -5  21   5       11.47       17.26      3.45 o 
  -4  21   5       63.86       71.41      4.01 o 
  -3  21   5      248.50      260.46      8.42 o 
  -2  21   5      162.93      161.69      5.54 o 
  -1  21   5      222.65      212.41      6.20 o 
   0  21   5       29.59       25.44      3.74 o 
   1  21   5       10.62       16.23      2.96 o 
   2  21   5      224.94      234.49      5.86 o 
   3  21   5      140.80      149.55     14.37 o 
   4  21   5      244.58      251.74      7.05 o 
   5  21   5        6.58        8.85      3.16 o 
  -8  22   5        5.03        5.32      3.44 o 
  -7  22   5       43.12       36.32      4.86 o 
  -6  22   5       21.83       26.12      4.14 o 
  -5  22   5      231.71      222.66     14.53 o 
  -4  22   5       26.68       30.31      3.26 o 
  -3  22   5       39.70       35.45      3.63 o 
  -2  22   5       33.63       34.47      3.16 o 
  -1  22   5      135.03      124.41      8.09 o 
   0  22   5        3.05        1.63      2.75 o 
   1  22   5      181.25      183.43      6.99 o 
   2  22   5       55.09       62.71      3.57 o 
   3  22   5      201.13      213.15      8.09 o 
   4  22   5       54.13       57.24      4.61 o 
  -7  23   5        0.68        1.66      4.05 o 
  -6  23   5       81.14       80.39      8.53 o 
  -5  23   5      148.34      152.05      7.79 o 
  -4  23   5       47.68       47.29      3.62 o 
  -3  23   5      192.23      200.66     14.24 o 
  -2  23   5       50.51       49.26      3.66 o 
  -1  23   5       31.18       35.58      4.37 o 
   0  23   5      298.27      283.43     10.40 o 
   1  23   5       32.03       27.74      8.42 o 
   2  23   5        0.43        2.08      2.10 o 
   3  23   5       64.43       67.63      5.02 o 
   4  23   5      228.21      237.04     25.45 o 
  -6  24   5        4.78       14.58      3.87 o 
  -5  24   5        0.66        1.94      2.89 o 
  -4  24   5       34.08       38.80      4.70 o 
  -3  24   5        2.36        1.34      2.13 o 
  -2  24   5      130.32      135.14     10.65 o 
  -1  24   5       11.09       12.49      3.58 o 
   0  24   5       84.96       87.54      6.48 o 
   1  24   5        4.21        4.88      3.11 o 
   2  24   5       75.32       65.09      5.75 o 
   3  24   5        0.11        3.10      2.54 o 
  -5  25   5        2.20        3.52      3.84 o 
  -4  25   5       65.85       66.56     10.43 o 
  -3  25   5       33.68       25.72      3.16 o 
  -2  25   5       36.26       36.12      3.47 o 
  -1  25   5       15.01       12.45      3.52 o 
   0  25   5      241.75      248.81     10.93 o 
   1  25   5       13.17        9.76      3.57 o 
   2  25   5        0.49       -1.20      3.75 o 
  -4  26   5       13.28       13.53      4.61 o 
  -3  26   5       51.16       55.93      4.57 o 
  -2  26   5        6.65        4.38      3.21 o 
  -1  26   5        7.87        9.29      3.53 o 
   0  26   5       12.47       10.24      3.54 o 
 -14   0   6      517.31      550.44     20.97 o 
 -13   0   6      165.72      159.01      7.07 o 
 -12   0   6       74.24       74.93      5.20 o 
 -11   0   6       14.15       10.27      2.55 o 
 -10   0   6      623.56      577.43     14.54 o 
  -9   0   6       41.82       43.33      3.91 o 
  -8   0   6      575.79      580.06     14.08 o 
  -7   0   6      161.99      144.66      6.70 o 
  -6   0   6       97.76       93.84      2.84 o 
  -5   0   6      131.37      163.26      3.22 o 
  -4   0   6     2020.72     2087.52     23.07 o 
  -3   0   6      257.09      228.83      6.90 o 
  -2   0   6     1642.50     1686.75     20.72 o 
  -1   0   6      235.22      284.57      6.46 o 
   0   0   6      109.90      121.51      3.89 o 
   1   0   6       13.79       13.66      3.03 o 
   2   0   6      305.61      297.99      7.04 o 
   3   0   6       39.09       38.15      2.86 o 
   4   0   6     1389.03     1285.74     22.62 o 
   5   0   6       51.84       46.30      4.58 o 
   6   0   6      631.13      659.12     13.53 o 
   7   0   6      208.97      208.55      6.25 o 
   8   0   6       72.42       91.35      6.60 o 
   9   0   6       65.74       69.58      3.89 o 
 -14   1   6        0.07        1.27      2.47 o 
 -13   1   6      100.56       87.90      4.28 o 
 -12   1   6       13.86        8.60      2.05 o 
 -11   1   6       41.34       40.62      2.71 o 
 -10   1   6        8.31        3.82      1.42 o 
  -9   1   6      182.63      169.97      5.82 o 
  -8   1   6      180.56      154.70      4.17 o 
  -7   1   6       10.57        9.91      1.14 o 
  -6   1   6        6.45       11.11      1.09 o 
  -5   1   6      254.32      243.69      3.11 o 
  -4   1   6      247.45      298.86      3.14 o 
  -3   1   6     2927.41     3078.99     25.95 o 
  -2   1   6      474.29      528.87      5.03 o 
  -1   1   6       29.27       19.18      1.62 o 
   0   1   6        3.08        2.77      0.81 o 
   1   1   6     1015.74      977.83     38.85 o 
   2   1   6       59.16       69.87      2.31 o 
   3   1   6     2956.95     2873.95     32.82 o 
   4   1   6        0.01       -0.49      1.61 o 
   5   1   6      838.72      791.48     10.85 o 
   6   1   6      118.57      118.48      3.27 o 
   7   1   6       94.94       96.37      3.68 o 
   8   1   6       14.52       10.37      1.54 o 
   9   1   6        6.15       10.71      1.60 o 
 -14   2   6       22.75       29.26      3.79 o 
 -13   2   6       72.63       66.63      3.63 o 
 -12   2   6      243.88      230.43      5.90 o 
 -11   2   6      365.22      389.52      7.99 o 
 -10   2   6       38.62       38.76      2.54 o 
  -9   2   6        3.85        2.53      1.28 o 
  -8   2   6        0.58       -1.36      1.03 o 
  -7   2   6      166.59      188.98      3.59 o 
  -6   2   6       79.86      109.19      2.39 o 
  -5   2   6      113.70      141.28      2.22 o 
  -4   2   6      126.37      157.71      2.08 o 
  -3   2   6       11.92       11.24      0.89 o 
  -2   2   6       18.85       15.27      1.10 o 
  -1   2   6      472.04      425.18      5.93 o 
   0   2   6        8.27        8.96      1.02 o 
   1   2   6        6.44       11.51      1.88 o 
   2   2   6       34.33       25.07      1.54 o 
   3   2   6        2.21        3.89      1.18 o 
   4   2   6        7.17        5.73      1.15 o 
   5   2   6       91.46       82.59      2.76 o 
   6   2   6        7.32        7.44      1.33 o 
   7   2   6       70.49       72.70      5.53 o 
   8   2   6       15.31       15.85      1.68 o 
   9   2   6        5.05        5.77      1.44 o 
 -14   3   6        8.07        7.34      2.79 o 
 -13   3   6       14.38       14.44      3.52 o 
 -12   3   6        4.39        3.06      1.55 o 
 -11   3   6        1.51        2.18      1.44 o 
 -10   3   6        0.76       -0.43      1.20 o 
  -9   3   6      261.11      275.77     10.61 o 
  -8   3   6      347.81      328.92      6.64 o 
  -7   3   6        7.49       12.20      1.90 o 
  -6   3   6      139.95      158.47      3.76 o 
  -5   3   6       38.53       45.34      1.38 o 
  -4   3   6       23.03       25.19      1.44 o 
  -3   3   6      434.33      496.90      5.37 o 
  -2   3   6       54.78       50.90      1.38 o 
  -1   3   6      158.75      176.56      2.77 o 
   0   3   6      816.25      868.91     11.95 o 
   1   3   6       88.67      113.15      3.22 o 
   2   3   6      353.51      353.45      5.66 o 
   3   3   6        0.70        0.88      1.00 o 
   4   3   6       13.49       12.05      1.37 o 
   5   3   6       87.83       82.55      2.77 o 
   6   3   6       19.00       20.44      1.95 o 
   7   3   6      144.26      154.03      3.82 o 
   8   3   6       92.62      102.70      4.59 o 
   9   3   6       66.43       70.85      3.41 o 
 -13   4   6       48.71       45.75      4.30 o 
 -12   4   6       40.20       34.40      2.67 o 
 -11   4   6        1.86        1.77      1.44 o 
 -10   4   6       20.77       17.19      1.91 o 
  -9   4   6        3.04        3.03      1.28 o 
  -8   4   6      428.78      404.57      9.99 o 
  -7   4   6      604.78      564.66      7.23 o 
  -6   4   6      276.62      281.44      4.25 o 
  -5   4   6      527.44      546.30      5.82 o 
  -4   4   6      564.55      558.49      5.66 o 
  -3   4   6        0.08        1.07      0.37 o 
  -2   4   6     1233.66     1347.64     12.64 o 
  -1   4   6        2.02       -0.14      0.58 o 
   0   4   6      707.90      730.83     13.46 o 
   1   4   6      124.82      140.88      4.66 o 
   2   4   6      181.00      174.44      3.89 o 
   3   4   6       22.96       19.43      1.62 o 
   4   4   6      314.84      314.48      5.88 o 
   5   4   6      179.21      190.31      4.09 o 
   6   4   6      994.20      977.59     13.14 o 
   7   4   6        6.19        7.95      1.44 o 
   8   4   6       40.78       50.55      2.56 o 
   9   4   6       13.24       16.29      1.99 o 
 -13   5   6       73.20       71.87      5.18 o 
 -12   5   6        0.54       -1.08      1.45 o 
 -11   5   6       65.25       62.57      3.31 o 
 -10   5   6      260.96      250.80      5.97 o 
  -9   5   6       77.84       66.75      3.16 o 
  -8   5   6      251.38      235.56      4.86 o 
  -7   5   6       29.84       40.61      2.19 o 
  -6   5   6      435.50      478.73      6.27 o 
  -5   5   6     1536.67     1655.18     15.28 o 
  -4   5   6      156.84      187.36      2.91 o 
  -3   5   6     2292.10     2567.27     21.89 o 
  -2   5   6       17.36       18.45      1.30 o 
  -1   5   6      142.76      143.90      2.86 o 
   0   5   6      200.04      177.44      4.86 o 
   1   5   6      604.71      578.10      9.72 o 
   2   5   6       19.17       13.67      1.65 o 
   3   5   6      776.53      767.18     12.37 o 
   4   5   6      110.85      112.76      3.36 o 
   5   5   6      189.01      177.33      4.25 o 
   6   5   6        5.01        2.11      1.28 o 
   7   5   6      430.73      437.64      7.35 o 
   8   5   6       45.72       49.78      2.72 o 
   9   5   6       35.23       42.59      2.78 o 
 -13   6   6        0.97       -1.45      2.21 o 
 -12   6   6       62.30       58.05      3.38 o 
 -11   6   6       70.84       86.15      3.75 o 
 -10   6   6       78.60       78.57      5.17 o 
  -9   6   6       70.07       70.84      3.65 o 
  -8   6   6      310.29      293.07      6.29 o 
  -7   6   6      611.41      624.47      8.41 o 
  -6   6   6      462.45      464.46      7.19 o 
  -5   6   6      138.80      114.50      3.01 o 
  -4   6   6     1177.13     1286.59     13.14 o 
  -3   6   6      109.69      118.87      2.37 o 
  -2   6   6      293.51      287.07      3.86 o 
  -1   6   6      132.34      146.32      3.70 o 
   0   6   6      217.16      209.04      7.35 o 
   1   6   6       46.52       66.25      3.19 o 
   2   6   6      372.97      361.85      7.87 o 
   3   6   6        3.96        2.70      1.16 o 
   4   6   6        8.46        5.35      1.37 o 
   5   6   6       17.06       18.38      1.84 o 
   6   6   6       20.44       25.69      2.48 o 
   7   6   6       45.70       46.19      2.65 o 
   8   6   6      255.43      242.27      5.58 o 
   9   6   6       20.91       26.52      3.13 o 
 -13   7   6       16.64       15.72      3.22 o 
 -12   7   6        0.81       -1.02      2.26 o 
 -11   7   6       54.87       52.54      4.38 o 
 -10   7   6       20.32       19.08      2.89 o 
  -9   7   6        7.69        5.34      2.66 o 
  -8   7   6       14.01       13.97      1.73 o 
  -7   7   6      110.33       99.66      2.94 o 
  -6   7   6       20.81       25.67      1.75 o 
  -5   7   6        5.96       14.21      1.04 o 
  -4   7   6      809.95      931.44      9.73 o 
  -3   7   6       70.27       78.35      1.74 o 
  -2   7   6        2.44        3.02      1.07 o 
  -1   7   6        5.75        8.62      1.08 o 
   0   7   6      150.89      125.18      3.08 o 
   1   7   6        0.05        0.26      1.03 o 
   2   7   6       50.48       46.36      3.00 o 
   3   7   6        2.43        0.38      1.15 o 
   4   7   6       19.35       20.92      2.90 o 
   5   7   6        8.82        6.13      1.51 o 
   6   7   6        3.63        2.64      1.42 o 
   7   7   6        6.54        4.32      1.58 o 
   8   7   6       24.30       23.44      2.83 o 
   9   7   6        0.00       -0.94      3.41 o 
 -13   8   6       96.84      107.92     10.79 o 
 -12   8   6        0.49        0.70      2.41 o 
 -11   8   6        0.02        1.43      2.09 o 
 -10   8   6        0.04        1.11      1.88 o 
  -9   8   6       54.87       51.95      3.41 o 
  -8   8   6      413.94      397.73      7.68 o 
  -7   8   6       31.27       40.43      2.15 o 
  -6   8   6      144.53      168.51      3.79 o 
  -5   8   6      185.37      186.25      3.09 o 
  -4   8   6       31.02       25.72      1.31 o 
  -3   8   6      224.46      210.38      3.03 o 
  -2   8   6       76.85       85.09      3.48 o 
  -1   8   6        0.77        6.07      0.92 o 
   0   8   6      490.41      517.76      7.90 o 
   1   8   6     1300.29     1271.66     18.96 o 
   2   8   6       81.13       84.05      3.18 o 
   3   8   6      210.71      200.70      4.98 o 
   4   8   6        0.74        1.35      1.20 o 
   5   8   6      193.08      207.79      5.98 o 
   6   8   6      259.65      258.94      6.17 o 
   7   8   6       68.05       70.10      3.43 o 
   8   8   6      200.05      203.25      9.69 o 
 -13   9   6       66.19       64.16      5.28 o 
 -12   9   6        5.62        3.68      2.40 o 
 -11   9   6       33.75       34.23      7.96 o 
 -10   9   6        7.29        9.43      2.45 o 
  -9   9   6      152.85      137.76      4.97 o 
  -8   9   6        0.89        1.82      1.35 o 
  -7   9   6       70.12       81.91      2.83 o 
  -6   9   6        0.02        0.61      1.01 o 
  -5   9   6      890.71      996.53     11.01 o 
  -4   9   6       56.93       58.42      1.90 o 
  -3   9   6     1111.58     1136.67     12.48 o 
  -2   9   6      358.35      364.67      5.45 o 
  -1   9   6     1775.50     1824.31     20.65 o 
   0   9   6        1.13        0.12      0.96 o 
   1   9   6     1012.93     1029.61     15.92 o 
   2   9   6        0.45       -0.38      1.10 o 
   3   9   6       34.14       39.15      2.89 o 
   4   9   6        0.12       -0.40      1.19 o 
   5   9   6       10.99       13.43      1.82 o 
   6   9   6       24.54       24.37      2.35 o 
   7   9   6      435.73      428.60      8.84 o 
   8   9   6       53.91       48.61      3.48 o 
 -13  10   6       22.71       23.46      3.73 o 
 -12  10   6      136.52      140.18     10.59 o 
 -11  10   6      111.48      110.66      5.90 o 
 -10  10   6      230.52      220.87      8.03 o 
  -9  10   6       10.78       10.46      2.23 o 
  -8  10   6      661.10      605.36     11.10 o 
  -7  10   6       96.13       98.01      3.66 o 
  -6  10   6      936.61      910.34     12.64 o 
  -5  10   6       93.73       98.48      2.27 o 
  -4  10   6      128.18      148.23      4.42 o 
  -3  10   6      176.12      161.05      3.58 o 
  -2  10   6       95.65       95.59      2.32 o 
  -1  10   6       39.69       50.32      2.34 o 
   0  10   6      946.85      922.72     13.48 o 
   1  10   6      246.45      219.40      5.32 o 
   2  10   6       27.78       23.62      2.08 o 
   3  10   6      289.89      273.91      6.24 o 
   4  10   6        6.49        6.04      1.53 o 
   5  10   6       34.18       30.86      2.45 o 
   6  10   6      344.56      342.51      7.59 o 
   7  10   6        3.37        6.27      2.67 o 
   8  10   6       71.09       75.24      4.12 o 
 -12  11   6       78.67       86.48     14.36 o 
 -11  11   6        4.37        1.59      2.39 o 
 -10  11   6       43.10       32.05      4.52 o 
  -9  11   6        1.01        4.22      1.93 o 
  -8  11   6      105.10       95.05      3.75 o 
  -7  11   6      607.43      615.05      9.46 o 
  -6  11   6      179.89      164.39      3.97 o 
  -5  11   6        6.24        4.64      0.93 o 
  -4  11   6        0.17        0.07      0.94 o 
  -3  11   6       79.71       88.17      3.95 o 
  -2  11   6      275.14      280.63      4.32 o 
  -1  11   6     1125.36     1072.92     12.00 o 
   0  11   6     1609.85     1509.29     19.66 o 
   1  11   6      761.36      729.02     12.26 o 
   2  11   6       66.89       52.66      2.93 o 
   3  11   6      211.15      211.05      5.42 o 
   4  11   6      123.89      125.24      4.83 o 
   5  11   6       65.13       62.57      3.40 o 
   6  11   6        0.14       -1.12      1.47 o 
   7  11   6       87.22       87.35      4.45 o 
   8  11   6        9.26       11.00      2.31 o 
 -12  12   6       28.14       23.02      5.17 o 
 -11  12   6        2.67        2.63      2.71 o 
 -10  12   6       18.24       17.95      2.70 o 
  -9  12   6       35.20       40.89      3.44 o 
  -8  12   6       68.33       73.16      3.59 o 
  -7  12   6        9.68        5.79      1.61 o 
  -6  12   6        1.18        0.83      1.23 o 
  -5  12   6       50.80       45.41      1.87 o 
  -4  12   6      144.42      132.09      3.89 o 
  -3  12   6       20.15       19.05      1.76 o 
  -2  12   6       70.79       77.31      2.26 o 
  -1  12   6      997.41      971.99     11.11 o 
   0  12   6      434.68      428.41      6.54 o 
   1  12   6        7.63        4.92      1.92 o 
   2  12   6       32.14       31.99      3.21 o 
   3  12   6       51.75       52.80      3.08 o 
   4  12   6       60.05       61.68      3.36 o 
   5  12   6       34.42       35.40      2.81 o 
   6  12   6       53.75       50.74      5.08 o 
   7  12   6        0.60        2.34      1.83 o 
   8  12   6        3.89        4.58      2.74 o 
 -12  13   6       38.47       32.54      4.30 o 
 -11  13   6       81.56       78.43     12.75 o 
 -10  13   6        4.64        3.90      2.13 o 
  -9  13   6      115.90      113.45      4.32 o 
  -8  13   6       10.78       11.32      1.71 o 
  -7  13   6      266.07      252.04      5.37 o 
  -6  13   6       12.37        7.96      1.52 o 
  -5  13   6       20.76       19.11      1.50 o 
  -4  13   6       63.38       46.90      2.39 o 
  -3  13   6       35.51       32.21      3.20 o 
  -2  13   6     1791.91     1737.81     20.13 o 
  -1  13   6      497.40      471.28      6.32 o 
   0  13   6        8.57        6.25      1.21 o 
   1  13   6      692.60      688.45     10.56 o 
   2  13   6       49.32       46.38      2.95 o 
   3  13   6       50.73       46.49      3.03 o 
   4  13   6       93.27      103.08      4.15 o 
   5  13   6      221.24      214.42      5.94 o 
   6  13   6       42.09       35.67      2.95 o 
   7  13   6       24.69       21.69      4.52 o 
 -12  14   6      187.69      209.53      8.89 o 
 -11  14   6       20.06       20.76      3.69 o 
 -10  14   6      141.56      142.44      7.99 o 
  -9  14   6       77.54       83.45      4.17 o 
  -8  14   6      295.35      297.55      6.19 o 
  -7  14   6       17.40       17.90      1.94 o 
  -6  14   6        0.34       -1.00      1.52 o 
  -5  14   6       42.09       41.36      2.47 o 
  -4  14   6      146.85      142.65      3.87 o 
  -3  14   6      360.92      339.71      7.84 o 
  -2  14   6      187.92      206.44      4.40 o 
  -1  14   6        2.66        1.07      0.92 o 
   0  14   6      251.56      254.80      4.81 o 
   1  14   6      151.51      140.31      3.93 o 
   2  14   6      955.56      893.98     13.20 o 
   3  14   6        0.40        0.28      1.32 o 
   4  14   6      291.37      287.98      7.09 o 
   5  14   6        0.12       -1.94      1.64 o 
   6  14   6      171.07      168.15      5.04 o 
   7  14   6       30.41       36.39      2.86 o 
 -11  15   6       26.61       27.35      4.04 o 
 -10  15   6       23.53       23.29      3.17 o 
  -9  15   6      268.57      272.88      6.99 o 
  -8  15   6       71.22       71.74      3.33 o 
  -7  15   6      127.63      118.91      4.33 o 
  -6  15   6       35.98       26.84      3.43 o 
  -5  15   6       73.81       66.15      3.43 o 
  -4  15   6      243.49      250.98      5.45 o 
  -3  15   6      514.62      506.98     10.50 o 
  -2  15   6      212.05      200.98      4.86 o 
  -1  15   6      149.30      150.49      3.34 o 
   0  15   6        3.38        2.21      1.16 o 
   1  15   6      890.28      857.40     11.54 o 
   2  15   6       26.53       22.45      2.28 o 
   3  15   6      689.43      676.47     10.89 o 
   4  15   6        1.31       -0.07      1.46 o 
   5  15   6        9.23       11.47      1.89 o 
   6  15   6       24.86       25.28      2.53 o 
   7  15   6       19.53       17.87      2.52 o 
 -11  16   6        3.64        1.51      2.37 o 
 -10  16   6      244.91      243.57      7.93 o 
  -9  16   6        8.69       10.31      2.45 o 
  -8  16   6       59.61       69.22      3.85 o 
  -7  16   6        0.86        2.83      2.72 o 
  -6  16   6       33.96       34.18      3.85 o 
  -5  16   6        0.63        1.02      1.50 o 
  -4  16   6       90.75       93.75      3.33 o 
  -3  16   6        1.73        3.40      1.68 o 
  -2  16   6      108.20      122.52      3.81 o 
  -1  16   6       72.72       70.06      2.54 o 
   0  16   6        0.28        1.32      1.19 o 
   1  16   6       10.11        9.49      1.52 o 
   2  16   6      383.55      377.93      7.35 o 
   3  16   6        0.00       -0.92      1.46 o 
   4  16   6        3.86        5.31      1.76 o 
   5  16   6       38.00       45.62      2.92 o 
   6  16   6       38.81       30.60      2.79 o 
 -11  17   6        1.68        2.47      2.48 o 
 -10  17   6       28.17       35.86      3.34 o 
  -9  17   6       21.99       22.32      3.18 o 
  -8  17   6       65.42       69.94      5.62 o 
  -7  17   6       46.20       49.06      4.70 o 
  -6  17   6        4.24        1.42      5.02 o 
  -5  17   6       20.66       21.58      2.41 o 
  -4  17   6       48.48       47.28      2.61 o 
  -3  17   6       33.76       35.05      2.87 o 
  -2  17   6       35.63       33.37      5.46 o 
  -1  17   6       34.10       32.58      2.54 o 
   0  17   6       15.73       17.85      1.89 o 
   1  17   6       64.01       63.79      2.86 o 
   2  17   6       39.58       44.04      2.82 o 
   3  17   6      179.77      175.97      4.91 o 
   4  17   6       29.39       31.56      2.62 o 
   5  17   6        2.93        5.74      1.92 o 
   6  17   6        6.35        5.61      2.16 o 
 -10  18   6       45.96       44.87      5.31 o 
  -9  18   6        1.09        4.89      3.06 o 
  -8  18   6        2.25       -1.74      3.22 o 
  -7  18   6       39.70       33.10      9.02 o 
  -6  18   6       10.68        7.10      6.71 o 
  -5  18   6       81.93       86.95      7.70 o 
  -4  18   6      234.35      235.52      5.45 o 
  -3  18   6        2.04        0.93      1.68 o 
  -2  18   6       78.18       83.77      6.63 o 
  -1  18   6       90.28       80.72      5.51 o 
   0  18   6       99.63      100.67      3.72 o 
   1  18   6        6.23        6.56      1.58 o 
   2  18   6      671.69      656.29     11.04 o 
   3  18   6        0.34        0.20      1.60 o 
   4  18   6      212.34      202.09      5.48 o 
   5  18   6       13.69       14.33      2.37 o 
   6  18   6        0.79        0.41      1.95 o 
 -10  19   6       18.03       20.25      6.80 o 
  -9  19   6      149.87      146.50      6.42 o 
  -8  19   6        0.21       -0.37      2.77 o 
  -7  19   6       94.95       92.38      6.48 o 
  -6  19   6       11.26        7.79      3.25 o 
  -5  19   6      695.17      718.58     22.15 o 
  -4  19   6      113.27      116.48      3.86 o 
  -3  19   6       65.51       73.30      4.07 o 
  -2  19   6       13.11       16.82      4.13 o 
  -1  19   6       72.22       59.38      4.94 o 
   0  19   6       14.79       20.96      2.45 o 
   1  19   6      248.01      238.94      5.74 o 
   2  19   6        1.77        3.95      1.79 o 
   3  19   6      733.07      749.16     12.48 o 
   4  19   6       22.59       17.66      3.31 o 
   5  19   6      102.09      107.06      6.04 o 
  -9  20   6        1.08        2.03      2.78 o 
  -8  20   6       39.59       42.28      4.94 o 
  -7  20   6       14.55       12.05      3.51 o 
  -6  20   6       23.41       26.96      4.01 o 
  -5  20   6       48.12       43.84      3.26 o 
  -4  20   6      286.92      309.96      8.13 o 
  -3  20   6       89.52       86.17      4.45 o 
  -2  20   6       33.94       36.66      3.06 o 
  -1  20   6       33.49       24.80      3.76 o 
   0  20   6       30.65       26.17      3.04 o 
   1  20   6      280.05      282.23      6.44 o 
   2  20   6      255.19      249.12      7.02 o 
   3  20   6        0.99        0.39      1.81 o 
   4  20   6       47.15       54.76      3.81 o 
   5  20   6       36.86       40.30      3.75 o 
  -9  21   6      188.41      189.31     11.75 o 
  -8  21   6       48.27       49.57      5.37 o 
  -7  21   6      161.12      155.17      7.89 o 
  -6  21   6      112.89       86.64      6.46 o 
  -5  21   6       36.55       35.25      4.46 o 
  -4  21   6       66.64       55.86      7.90 o 
  -3  21   6      124.09      132.12      5.19 o 
  -2  21   6      101.28      102.16      4.59 o 
  -1  21   6        2.00        1.56      2.63 o 
   0  21   6       30.35       28.54      4.10 o 
   1  21   6       17.86       10.55      2.36 o 
   2  21   6       32.63       33.61      2.86 o 
   3  21   6       19.39       21.20      3.07 o 
   4  21   6       45.96       55.24      3.90 o 
  -8  22   6        3.74        3.25      4.09 o 
  -7  22   6       11.35        9.85      3.58 o 
  -6  22   6      208.57      210.59      9.93 o 
  -5  22   6       56.84       52.76      5.33 o 
  -4  22   6       13.51       19.71      7.36 o 
  -3  22   6       56.78       58.43      4.88 o 
  -2  22   6        4.63        9.61      2.36 o 
  -1  22   6       90.49       86.31      7.88 o 
   0  22   6       49.64       38.51      7.88 o 
   1  22   6        0.12        7.20      3.31 o 
   2  22   6       24.54       28.94      2.74 o 
   3  22   6      139.83      124.82      6.34 o 
  -7  23   6      207.59      198.82     11.69 o 
  -6  23   6       47.63       48.62      5.36 o 
  -5  23   6      138.04      138.97      7.72 o 
  -4  23   6        4.96        4.46      3.40 o 
  -3  23   6      275.50      292.45      8.13 o 
  -2  23   6       21.06       23.03      3.82 o 
  -1  23   6      118.66      111.56      6.81 o 
   0  23   6       23.56       29.18      4.23 o 
   1  23   6       98.10      101.11      7.01 o 
   2  23   6       25.27       27.85      3.23 o 
  -6  24   6       34.74       37.61      6.20 o 
  -5  24   6       55.30       45.36      5.21 o 
  -4  24   6      388.13      414.94     11.47 o 
  -3  24   6       23.59       22.43      3.07 o 
  -2  24   6      103.04       92.98      6.66 o 
  -1  24   6        4.91        9.05      3.37 o 
   0  24   6       24.88       31.12      4.52 o 
   1  24   6       43.75       39.87     11.77 o 
  -4  25   6       34.15       34.23      5.67 o 
  -3  25   6      142.00      148.40      5.84 o 
  -2  25   6        0.00        1.18      3.86 o 
  -1  25   6       80.24       74.28      6.27 o 
   0  25   6       10.44        4.63      4.42 o 
 -14   1   7        0.16        0.99      2.42 o 
 -13   1   7      327.55      310.19     16.26 o 
 -12   1   7       54.19       46.34      3.63 o 
 -11   1   7       57.02       60.83      3.42 o 
 -10   1   7       96.36       94.92      3.68 o 
  -9   1   7       14.03       16.67      1.92 o 
  -8   1   7       39.09       35.80      1.89 o 
  -7   1   7      289.03      302.07      5.02 o 
  -6   1   7      510.04      518.47      5.64 o 
  -5   1   7      774.15      782.17      7.57 o 
  -4   1   7     1973.57     1989.95     20.90 o 
  -3   1   7        0.16       -0.57      0.64 o 
  -2   1   7      193.68      214.71      3.06 o 
  -1   1   7      140.40      134.18      5.12 o 
   0   1   7       41.84       48.07      2.10 o 
   1   1   7       41.32       26.80      1.70 o 
   2   1   7     1162.88     1151.63     15.43 o 
   3   1   7      145.93      164.66      3.80 o 
   4   1   7       14.27       11.29      2.08 o 
   5   1   7      164.54      162.04      3.93 o 
   6   1   7       17.37       19.29      1.83 o 
   7   1   7       24.30       20.50      1.95 o 
   8   1   7        1.59        1.47      1.39 o 
 -14   2   7       83.32       81.33      5.85 o 
 -13   2   7      269.54      257.50      9.33 o 
 -12   2   7      236.58      227.96      6.18 o 
 -11   2   7      368.34      369.17      7.99 o 
 -10   2   7      224.69      252.05      6.11 o 
  -9   2   7       13.21       18.34      1.97 o 
  -8   2   7       65.87       58.70      2.36 o 
  -7   2   7      120.72      109.74      2.84 o 
  -6   2   7      594.40      612.21      6.48 o 
  -5   2   7     1519.30     1583.79     14.06 o 
  -4   2   7     1368.03     1528.06     15.47 o 
  -3   2   7     1378.44     1353.84     12.75 o 
  -2   2   7      139.66      150.90      2.79 o 
  -1   2   7      440.46      491.37      6.93 o 
   0   2   7      140.71      141.95      3.51 o 
   1   2   7      143.91      118.11      3.85 o 
   2   2   7        5.53        5.14      1.21 o 
   3   2   7      188.21      186.99      4.08 o 
   4   2   7        0.98       -0.17      1.09 o 
   5   2   7       53.38       47.15      2.84 o 
   6   2   7        0.53        1.44      1.24 o 
   7   2   7       61.44       61.68      3.20 o 
   8   2   7       17.27       20.31      3.09 o 
 -13   3   7        0.48       -0.91      2.45 o 
 -12   3   7       97.27       97.71      4.50 o 
 -11   3   7       80.97       76.04      3.77 o 
 -10   3   7      166.31      154.14      5.01 o 
  -9   3   7       55.09       47.18      2.81 o 
  -8   3   7      110.52      113.32      2.99 o 
  -7   3   7       75.11       78.98      2.51 o 
  -6   3   7      519.99      555.46      6.01 o 
  -5   3   7       38.02       29.45      1.28 o 
  -4   3   7     1003.16     1035.57     10.30 o 
  -3   3   7     1676.24     1692.37     15.64 o 
  -2   3   7     1195.29     1192.82     16.30 o 
  -1   3   7      139.03      154.32      3.24 o 
   0   3   7      357.94      338.49      6.05 o 
   1   3   7       49.13       64.64      2.59 o 
   2   3   7      686.08      712.35      9.96 o 
   3   3   7      209.70      182.85      4.05 o 
   4   3   7      602.99      546.55      8.40 o 
   5   3   7      137.92      134.91      3.64 o 
   6   3   7       79.72       89.05      3.60 o 
   7   3   7       10.08       13.52      1.97 o 
   8   3   7       55.51       55.42      3.60 o 
 -13   4   7      116.55      114.99      6.23 o 
 -12   4   7       34.04       32.99      2.85 o 
 -11   4   7       41.57       44.93      3.93 o 
 -10   4   7       42.32       33.88      2.61 o 
  -9   4   7       23.45       13.85      1.84 o 
  -8   4   7      234.21      248.27      4.59 o 
  -7   4   7       25.04       16.31      1.34 o 
  -6   4   7      201.66      225.75      3.14 o 
  -5   4   7       76.97       86.13      1.91 o 
  -4   4   7      654.42      638.33      6.41 o 
  -3   4   7       15.69        9.93      0.95 o 
  -2   4   7      598.39      627.46      7.58 o 
  -1   4   7      269.74      245.25      4.28 o 
   0   4   7      896.39      823.07     11.84 o 
   1   4   7       98.56      111.08      3.21 o 
   2   4   7       65.85       60.63      2.72 o 
   3   4   7       35.60       36.16      2.07 o 
   4   4   7       39.98       39.24      2.22 o 
   5   4   7       13.20       10.36      2.09 o 
   6   4   7        9.36        8.92      1.59 o 
   7   4   7       31.07       30.81      2.26 o 
   8   4   7      103.26       99.78      4.16 o 
 -13   5   7      158.23      156.48     10.80 o 
 -12   5   7       31.70       31.28      2.85 o 
 -11   5   7       98.62      120.02      4.32 o 
 -10   5   7       30.41       35.17      2.70 o 
  -9   5   7        0.30        0.26      1.28 o 
  -8   5   7       39.89       52.57      2.31 o 
  -7   5   7       40.26       24.95      1.57 o 
  -6   5   7      223.21      250.99      3.39 o 
  -5   5   7        4.60       10.53      1.05 o 
  -4   5   7      431.62      428.71      4.93 o 
  -3   5   7      248.45      233.68      3.20 o 
  -2   5   7      384.54      396.19      5.33 o 
  -1   5   7      294.25      348.38      6.18 o 
   0   5   7      213.76      214.95      4.95 o 
   1   5   7       18.13       16.33      1.56 o 
   2   5   7        0.95        1.78      1.15 o 
   3   5   7       46.10       44.55      2.43 o 
   4   5   7       16.50       17.18      1.77 o 
   5   5   7        3.34        3.33      1.34 o 
   6   5   7       32.24       33.60      2.42 o 
   7   5   7       16.66       17.82      2.04 o 
   8   5   7       19.99       20.92      2.18 o 
 -13   6   7      116.91      119.33      6.40 o 
 -12   6   7      454.39      474.32      9.86 o 
 -11   6   7        0.03        2.10      1.61 o 
 -10   6   7      270.77      281.31      6.74 o 
  -9   6   7      209.80      208.38      5.49 o 
  -8   6   7       97.19       97.49      3.62 o 
  -7   6   7     2267.46     2221.14     25.29 o 
  -6   6   7       63.66       65.38      1.77 o 
  -5   6   7      272.82      304.35      4.14 o 
  -4   6   7      148.24      148.75      2.95 o 
  -3   6   7       89.69       88.96      2.05 o 
  -2   6   7        0.74        0.73      0.83 o 
  -1   6   7      434.44      446.15      6.56 o 
   0   6   7       52.93       49.76      3.26 o 
   1   6   7        0.33        0.65      1.04 o 
   2   6   7      425.94      408.82      7.95 o 
   3   6   7        8.86       12.17      1.68 o 
   4   6   7       35.69       40.92      2.44 o 
   5   6   7       84.28       83.25      3.34 o 
   6   6   7       45.65       45.40      2.76 o 
   7   6   7       14.08       18.83      2.97 o 
   8   6   7       14.15       13.03      1.97 o 
 -13   7   7        0.57        0.05      2.38 o 
 -12   7   7       33.41       35.55      3.42 o 
 -11   7   7      118.87      123.65      5.13 o 
 -10   7   7      174.86      180.74      6.02 o 
  -9   7   7      152.38      155.24      7.64 o 
  -8   7   7      621.56      637.46      8.94 o 
  -7   7   7      557.87      547.98      7.89 o 
  -6   7   7     1045.03     1068.31     11.07 o 
  -5   7   7       13.50       11.85      1.21 o 
  -4   7   7      610.14      676.18      8.72 o 
  -3   7   7        0.66        0.18      0.77 o 
  -2   7   7      836.61      843.16      9.79 o 
  -1   7   7      122.33      140.58      3.20 o 
   0   7   7      874.78      857.82     12.03 o 
   1   7   7        1.09        1.72      1.16 o 
   2   7   7       31.39       25.06      2.16 o 
   3   7   7       12.55        8.45      1.80 o 
   4   7   7      199.55      207.60      5.36 o 
   5   7   7      585.85      585.36     10.83 o 
   6   7   7      162.92      163.92      4.62 o 
   7   7   7       55.95       53.23      3.08 o 
   8   7   7       51.49       49.27      3.35 o 
 -13   8   7       43.25       47.90      4.78 o 
 -12   8   7        5.49        4.19      2.16 o 
 -11   8   7      276.93      291.14      9.66 o 
 -10   8   7       75.33       70.98      4.24 o 
  -9   8   7      234.70      246.63     10.90 o 
  -8   8   7      304.15      311.59      5.93 o 
  -7   8   7      360.49      342.38      5.70 o 
  -6   8   7      397.88      364.80      5.24 o 
  -5   8   7        2.04        2.15      0.83 o 
  -4   8   7       31.06       40.65      1.80 o 
  -3   8   7       44.61       33.26      1.56 o 
  -2   8   7        0.86        3.26      0.91 o 
  -1   8   7      153.93      183.59      4.34 o 
   0   8   7      406.97      422.96     10.54 o 
   1   8   7       51.05       47.42      2.76 o 
   2   8   7       88.01       95.99      4.86 o 
   3   8   7        0.15       -1.01      1.17 o 
   4   8   7       74.80       77.85      3.43 o 
   5   8   7      252.26      250.49      6.22 o 
   6   8   7       87.54       76.45      3.90 o 
   7   8   7      123.86      125.39      4.32 o 
   8   8   7        0.01        1.40      2.09 o 
 -13   9   7        9.95       12.11      4.43 o 
 -12   9   7       50.89       48.38      4.98 o 
 -11   9   7       63.63       60.26      4.14 o 
 -10   9   7        8.87       10.51      3.05 o 
  -9   9   7       64.56       60.01      3.30 o 
  -8   9   7       44.11       39.45      2.38 o 
  -7   9   7       15.05        6.85      1.45 o 
  -6   9   7      117.16      124.41      3.01 o 
  -5   9   7      658.75      596.09      7.42 o 
  -4   9   7        0.26        1.92      1.16 o 
  -3   9   7      314.53      281.92      4.67 o 
  -2   9   7      570.25      570.18      7.77 o 
  -1   9   7       15.61       17.32      3.29 o 
   0   9   7       92.90       80.06      2.82 o 
   1   9   7      134.82      126.25      4.05 o 
   2   9   7        3.09        0.42      1.29 o 
   3   9   7       34.04       36.98      2.64 o 
   4   9   7        0.06        0.38      1.36 o 
   5   9   7       14.41       22.77      3.28 o 
   6   9   7       21.49       19.73      2.30 o 
   7   9   7       64.54       68.06      3.43 o 
 -13  10   7       73.65       73.11      5.85 o 
 -12  10   7      276.66      280.31     11.48 o 
 -11  10   7        6.90        9.81      2.92 o 
 -10  10   7      120.57      118.89      6.12 o 
  -9  10   7       78.86       83.42      3.81 o 
  -8  10   7       12.25        9.44      1.62 o 
  -7  10   7     1264.89     1249.22     16.83 o 
  -6  10   7       20.37       22.96      1.56 o 
  -5  10   7      548.94      517.49      7.15 o 
  -4  10   7      133.20      139.86      3.74 o 
  -3  10   7      153.64      134.94      5.11 o 
  -2  10   7       57.46       56.82      2.29 o 
  -1  10   7       10.74       12.54      1.48 o 
   0  10   7        2.19        0.03      1.09 o 
   1  10   7      497.60      453.58      8.83 o 
   2  10   7       28.94       28.92      2.40 o 
   3  10   7       17.34       11.17      1.85 o 
   4  10   7        0.72       -0.52      1.39 o 
   5  10   7        1.00        2.84      1.62 o 
   6  10   7        0.20        0.96      1.65 o 
   7  10   7        0.17        1.30      1.77 o 
 -12  11   7       64.42       60.70      5.39 o 
 -11  11   7        9.55       10.49      5.61 o 
 -10  11   7       32.32       32.18      4.02 o 
  -9  11   7      270.67      266.61      6.54 o 
  -8  11   7      280.69      270.05      5.71 o 
  -7  11   7        0.02        1.44      1.36 o 
  -6  11   7      201.77      190.66      4.16 o 
  -5  11   7       44.39       44.15      2.09 o 
  -4  11   7        3.80        4.22      1.31 o 
  -3  11   7       14.30        9.13      1.35 o 
  -2  11   7       59.06       72.53      2.23 o 
  -1  11   7      125.85      129.23      5.02 o 
   0  11   7       85.23       91.28      3.62 o 
   1  11   7       21.63       20.46      2.13 o 
   2  11   7      289.93      293.90      6.80 o 
   3  11   7        7.44       10.53      1.87 o 
   4  11   7      162.62      174.84      5.28 o 
   5  11   7      156.91      166.35      5.25 o 
   6  11   7       74.65       76.10      4.08 o 
   7  11   7        8.04        8.93      2.27 o 
 -12  12   7        0.12       -2.86      2.29 o 
 -11  12   7      494.57      491.46     14.26 o 
 -10  12   7      355.97      352.81     11.31 o 
  -9  12   7      620.82      606.56     11.31 o 
  -8  12   7      522.56      529.36      8.90 o 
  -7  12   7      723.59      676.92     10.50 o 
  -6  12   7      178.01      165.02      3.88 o 
  -5  12   7       33.76       34.17      2.24 o 
  -4  12   7        7.06        5.86      1.40 o 
  -3  12   7      135.53      121.20      3.92 o 
  -2  12   7        1.13        1.77      1.02 o 
  -1  12   7      468.17      504.89      7.52 o 
   0  12   7      806.40      799.33     11.85 o 
   1  12   7        2.85        4.38      1.54 o 
   2  12   7        6.06        3.87      1.64 o 
   3  12   7      322.89      301.34      7.16 o 
   4  12   7       25.29       24.00      2.54 o 
   5  12   7      112.29      104.41      4.44 o 
   6  12   7        8.43        4.96      1.96 o 
   7  12   7        0.07        2.29      2.88 o 
 -12  13   7       19.66       22.16      3.93 o 
 -11  13   7       14.22       14.06      3.50 o 
 -10  13   7       31.93       29.24      2.89 o 
  -9  13   7       53.23       51.61      2.97 o 
  -8  13   7        2.04        4.70      1.62 o 
  -7  13   7       31.03       26.40      2.44 o 
  -6  13   7      158.02      149.29      4.65 o 
  -5  13   7       57.64       61.45      2.69 o 
  -4  13   7       20.82       22.60      1.95 o 
  -3  13   7      217.89      214.28      5.88 o 
  -2  13   7      525.02      500.85      7.90 o 
  -1  13   7       39.30       56.66      2.49 o 
   0  13   7      323.60      319.99      5.61 o 
   1  13   7      642.31      634.30     11.66 o 
   2  13   7        0.33        2.73      1.62 o 
   3  13   7      195.23      191.05      5.64 o 
   4  13   7      227.16      212.54      6.11 o 
   5  13   7      121.47      124.75      4.93 o 
   6  13   7      101.36       97.84      4.65 o 
   7  13   7      164.25      168.06      7.08 o 
 -12  14   7       40.22       41.66      4.90 o 
 -11  14   7        7.98        8.50      3.16 o 
 -10  14   7       41.52       41.54      3.31 o 
  -9  14   7       62.77       74.03      3.57 o 
  -8  14   7        0.93       -1.72      1.57 o 
  -7  14   7        0.06        0.35      1.55 o 
  -6  14   7        2.08        4.17      1.64 o 
  -5  14   7        2.65        1.29      1.30 o 
  -4  14   7      149.91      145.48      4.08 o 
  -3  14   7        2.33        3.85      1.67 o 
  -2  14   7       33.75       29.48      1.93 o 
  -1  14   7       66.71       56.51      3.96 o 
   0  14   7       55.71       61.29      2.67 o 
   1  14   7        5.83        4.70      1.50 o 
   2  14   7        3.44        3.35      1.54 o 
   3  14   7        0.39        0.73      1.67 o 
   4  14   7        4.77        7.15      2.04 o 
   5  14   7       25.05       24.77      2.75 o 
   6  14   7        7.21        7.73      2.31 o 
 -11  15   7       18.93       13.60      6.39 o 
 -10  15   7      192.41      184.51      5.91 o 
  -9  15   7       93.38      105.49      4.94 o 
  -8  15   7        0.46       -0.04      1.71 o 
  -7  15   7       42.04       49.44      4.62 o 
  -6  15   7      202.61      182.81      7.58 o 
  -5  15   7        1.10        2.08      2.30 o 
  -4  15   7       45.92       54.43      2.81 o 
  -3  15   7        3.64        0.97      1.55 o 
  -2  15   7        8.61       10.21      1.66 o 
  -1  15   7        3.94        4.98      1.42 o 
   0  15   7       64.11       65.29      2.82 o 
   1  15   7      129.36      135.68      4.72 o 
   2  15   7      562.94      547.22     15.75 o 
   3  15   7        4.82        4.84      1.71 o 
   4  15   7       14.56       13.47      2.03 o 
   5  15   7       15.76       10.40      2.02 o 
   6  15   7       52.76       57.25      3.58 o 
 -11  16   7      461.23      445.79     11.38 o 
 -10  16   7        8.54        6.73      2.67 o 
  -9  16   7       98.31       85.38      4.36 o 
  -8  16   7      120.25      117.36      5.43 o 
  -7  16   7        0.11        3.86      2.56 o 
  -6  16   7      185.00      182.00      7.74 o 
  -5  16   7      153.79      145.48      4.01 o 
  -4  16   7        0.29        4.05      1.48 o 
  -3  16   7      102.92      111.06      4.41 o 
  -2  16   7      336.09      337.50      6.87 o 
  -1  16   7      327.11      324.81      7.17 o 
   0  16   7      138.94      147.03      5.73 o 
   1  16   7       77.50       82.61      6.85 o 
   2  16   7      119.10      118.03      4.11 o 
   3  16   7       82.99       82.53      3.81 o 
   4  16   7       84.80       75.62      3.72 o 
   5  16   7       61.35       55.66      3.32 o 
   6  16   7       32.95       30.48      3.13 o 
 -10  17   7       24.80       21.98      4.18 o 
  -9  17   7       64.31       63.07      5.79 o 
  -8  17   7       83.88       67.57      5.68 o 
  -7  17   7        0.27       -1.19      4.22 o 
  -6  17   7       17.97       15.87      3.27 o 
  -5  17   7       17.31       14.21      2.29 o 
  -4  17   7       76.22       87.37      3.48 o 
  -3  17   7       24.04       19.95      2.41 o 
  -2  17   7      465.44      459.46     11.72 o 
  -1  17   7       78.08       89.06      4.02 o 
   0  17   7      623.14      594.18      9.99 o 
   1  17   7      281.72      286.30      5.76 o 
   2  17   7       55.77       58.12      3.71 o 
   3  17   7        0.28       -1.07      2.24 o 
   4  17   7      311.65      322.27      7.17 o 
   5  17   7       16.81       15.10      2.40 o 
 -10  18   7       73.04       66.45      6.28 o 
  -9  18   7       24.33       26.78      5.81 o 
  -8  18   7        0.06       -1.99      2.48 o 
  -7  18   7       30.75       36.24      4.51 o 
  -6  18   7       33.68       33.19      4.76 o 
  -5  18   7        2.47        0.16      1.89 o 
  -4  18   7      392.77      439.63      8.43 o 
  -3  18   7       24.52       25.11      2.69 o 
  -2  18   7      200.20      226.68      6.83 o 
  -1  18   7        8.59        9.69      2.39 o 
   0  18   7      238.93      262.67      9.14 o 
   1  18   7       12.92        8.01      1.72 o 
   2  18   7       36.91       34.53      2.80 o 
   3  18   7      210.00      216.07      6.26 o 
   4  18   7       52.63       47.62      5.89 o 
   5  18   7       24.48       24.95      3.09 o 
  -9  19   7        0.03        7.06      3.22 o 
  -8  19   7        5.89        9.34      3.38 o 
  -7  19   7      141.86      140.64      7.43 o 
  -6  19   7       51.40       75.26      9.90 o 
  -5  19   7       96.96       95.19      6.75 o 
  -4  19   7       15.54       19.44      2.55 o 
  -3  19   7        2.19        0.02      1.89 o 
  -2  19   7       18.69       18.19      3.38 o 
  -1  19   7       22.94       18.13      3.49 o 
   0  19   7        1.44        1.12      1.83 o 
   1  19   7       28.86       27.65      2.54 o 
   2  19   7       64.39       59.91      3.55 o 
   3  19   7       24.38       23.36      2.59 o 
   4  19   7        7.73       13.18      2.48 o 
  -9  20   7      104.58       98.05      7.24 o 
  -8  20   7       99.20      103.97      7.34 o 
  -7  20   7       30.65       29.35      4.43 o 
  -6  20   7        1.86        1.18      2.72 o 
  -5  20   7        8.32       11.43      2.42 o 
  -4  20   7       35.91       35.44      2.87 o 
  -3  20   7      539.86      547.13     13.80 o 
  -2  20   7        7.19        8.94      3.15 o 
  -1  20   7      178.29      185.90      8.19 o 
   0  20   7       31.74       32.38      3.42 o 
   1  20   7        4.45        2.22      2.97 o 
   2  20   7       64.53       67.39      8.20 o 
   3  20   7        4.15        8.33      2.19 o 
   4  20   7       38.75       31.26      3.53 o 
  -8  21   7       50.26       50.61      5.56 o 
  -7  21   7        6.75        3.85      3.16 o 
  -6  21   7        0.02        0.37      2.85 o 
  -5  21   7       42.09       40.41      4.18 o 
  -4  21   7       70.91       85.90      4.72 o 
  -3  21   7        0.01       -0.47      2.03 o 
  -2  21   7      239.60      237.19      9.41 o 
  -1  21   7       56.88       49.32      4.98 o 
   0  21   7       72.23       68.47      5.82 o 
   1  21   7      278.04      288.28     11.12 o 
   2  21   7       14.40       12.39      2.64 o 
   3  21   7        2.29        2.11      2.22 o 
  -7  22   7        0.51       -1.21      2.85 o 
  -6  22   7      176.66      170.85      9.13 o 
  -5  22   7      320.53      337.71     11.81 o 
  -4  22   7      102.61      116.75      5.42 o 
  -3  22   7      133.17      143.78      7.90 o 
  -2  22   7       67.15       68.70      5.89 o 
  -1  22   7        0.28        0.73      2.83 o 
   0  22   7      133.47      141.34      7.82 o 
   1  22   7        0.21       -0.19      3.43 o 
   2  22   7       14.56       18.03      2.78 o 
  -6  23   7      215.99      213.23     11.96 o 
  -5  23   7       60.58       72.13      6.33 o 
  -4  23   7       34.90       28.65      3.25 o 
  -3  23   7        7.35        2.13      3.00 o 
  -2  23   7       46.08       47.13      5.25 o 
  -1  23   7       45.06       33.50      4.61 o 
   0  23   7       33.08       30.04      4.47 o 
   1  23   7        3.67        3.32      3.18 o 
  -5  24   7        0.04       -4.86      3.63 o 
  -4  24   7       33.40       35.64      3.88 o 
  -3  24   7       36.04       25.44      4.25 o 
  -2  24   7        6.10        2.96      3.01 o 
  -1  24   7        0.52       -1.48      2.83 o 
   0  24   7       41.04       37.59      6.18 o 
 -13   0   8        0.57        6.69      3.86 o 
 -12   0   8      147.68      132.15      6.96 o 
 -11   0   8       16.05       21.19      4.71 o 
 -10   0   8        0.11        0.56      2.02 o 
  -9   0   8       21.52       27.59      3.09 o 
  -8   0   8       48.08       50.62      3.29 o 
  -7   0   8      111.74      114.46      4.28 o 
  -6   0   8       38.51       35.68      2.10 o 
  -5   0   8      631.13      600.32      9.88 o 
  -4   0   8      157.03      158.85      4.05 o 
  -3   0   8     6364.24     6479.91     83.96 o 
  -2   0   8      407.02      365.55      8.06 o 
  -1   0   8      652.22      701.63     13.78 o 
   0   0   8      183.54      179.27      5.58 o 
   1   0   8      783.80      928.14     17.64 o 
   2   0   8       81.10       75.97      4.08 o 
   3   0   8      304.57      281.28      7.83 o 
   4   0   8        9.50        5.85      1.99 o 
   5   0   8       10.01       14.78      2.63 o 
   6   0   8      229.20      227.24      7.37 o 
   7   0   8      113.26      137.74      6.12 o 
 -13   1   8       17.38       17.45      3.32 o 
 -12   1   8      230.38      222.74      8.13 o 
 -11   1   8       62.00       61.65      3.61 o 
 -10   1   8        7.46        7.00      2.15 o 
  -9   1   8       44.21       45.43      2.30 o 
  -8   1   8       17.32       16.31      1.56 o 
  -7   1   8      221.85      215.54      4.26 o 
  -6   1   8      176.67      185.15      3.07 o 
  -5   1   8       42.37       43.16      1.94 o 
  -4   1   8     1052.71     1038.95     10.82 o 
  -3   1   8      341.19      338.18      4.48 o 
  -2   1   8     2016.25     2072.64     23.45 o 
  -1   1   8       93.43       85.98      2.68 o 
   0   1   8       57.77       65.64      2.99 o 
   1   1   8      203.36      203.75      4.39 o 
   2   1   8        9.98        9.00      1.45 o 
   3   1   8       66.08       57.67      2.71 o 
   4   1   8       21.80       16.05      1.79 o 
   5   1   8       15.84       20.88      1.97 o 
   6   1   8       87.83       86.14      3.40 o 
   7   1   8        0.07        1.24      1.57 o 
 -13   2   8        8.67       14.40      3.26 o 
 -12   2   8       26.89       30.35      2.90 o 
 -11   2   8        1.80        1.70      1.69 o 
 -10   2   8        1.07        1.72      2.00 o 
  -9   2   8        1.36        0.76      1.19 o 
  -8   2   8      112.36      108.60      3.08 o 
  -7   2   8       12.89       15.08      1.49 o 
  -6   2   8       94.65      107.37      2.20 o 
  -5   2   8     1222.20     1238.20     13.68 o 
  -4   2   8       75.36       75.88      2.17 o 
  -3   2   8      140.58      126.99      3.23 o 
  -2   2   8       83.57       85.21      2.46 o 
  -1   2   8       67.27       75.66      3.11 o 
   0   2   8      231.61      225.31      5.37 o 
   1   2   8        0.41       -2.12      1.06 o 
   2   2   8      496.96      478.28      7.67 o 
   3   2   8       48.01       51.81      2.62 o 
   4   2   8       39.94       35.26      2.26 o 
   5   2   8        1.70       -0.38      1.23 o 
   6   2   8       13.63       13.95      1.88 o 
   7   2   8        0.04        2.58      1.54 o 
 -13   3   8        0.64       -0.21      2.50 o 
 -12   3   8        4.68        5.03      2.01 o 
 -11   3   8       55.31       60.06      3.58 o 
 -10   3   8        0.01        0.15      1.46 o 
  -9   3   8       10.28        5.73      1.33 o 
  -8   3   8      147.21      142.22      3.51 o 
  -7   3   8       52.08       44.00      2.15 o 
  -6   3   8      296.63      299.43      3.98 o 
  -5   3   8      483.26      466.29      6.81 o 
  -4   3   8       49.64       52.73      2.08 o 
  -3   3   8      671.68      659.40      7.39 o 
  -2   3   8     1159.87     1168.95     14.38 o 
  -1   3   8       65.11       70.53      2.60 o 
   0   3   8      344.59      357.72      7.55 o 
   1   3   8      917.68      883.31     13.06 o 
   2   3   8       43.25       39.57      2.29 o 
   3   3   8      150.86      147.45      5.07 o 
   4   3   8      141.70      120.41      3.59 o 
   5   3   8      131.89      123.29      3.88 o 
   6   3   8      159.99      154.73      4.29 o 
   7   3   8        9.77       12.23      1.90 o 
 -13   4   8       30.74       25.17      3.94 o 
 -12   4   8       74.83       72.98      4.07 o 
 -11   4   8      304.15      313.92      7.58 o 
 -10   4   8      219.74      213.02      5.87 o 
  -9   4   8       55.20       61.85      2.69 o 
  -8   4   8       55.99       55.45      2.49 o 
  -7   4   8        0.32        0.21      0.98 o 
  -6   4   8       24.03       19.83      1.18 o 
  -5   4   8      330.90      345.85      5.29 o 
  -4   4   8      969.26      988.86     11.10 o 
  -3   4   8      360.40      395.89      5.13 o 
  -2   4   8       10.50       12.92      1.85 o 
  -1   4   8      779.34      813.84     13.16 o 
   0   4   8      169.35      150.88      3.96 o 
   1   4   8      552.85      549.17      9.10 o 
   2   4   8       27.41       33.93      2.29 o 
   3   4   8       29.97       26.54      2.13 o 
   4   4   8        8.24        8.34      1.59 o 
   5   4   8       38.38       32.17      3.50 o 
   6   4   8      164.02      171.96      5.59 o 
   7   4   8      271.70      282.71      6.54 o 
 -13   5   8       12.33       11.08      3.25 o 
 -12   5   8        4.24        2.05      1.85 o 
 -11   5   8        4.61        6.31      1.98 o 
 -10   5   8       26.90       28.83      2.87 o 
  -9   5   8       71.60       78.41      3.02 o 
  -8   5   8       92.82       87.88      2.92 o 
  -7   5   8      322.39      293.47      4.85 o 
  -6   5   8      443.33      430.83      5.44 o 
  -5   5   8       29.20       29.19      1.63 o 
  -4   5   8       45.41       49.91      3.40 o 
  -3   5   8      546.87      567.94      6.73 o 
  -2   5   8      576.10      608.62      7.57 o 
  -1   5   8       10.71        6.78      1.22 o 
   0   5   8      626.43      575.82      9.30 o 
   1   5   8      574.47      552.89      9.21 o 
   2   5   8      270.20      277.19      5.85 o 
   3   5   8       58.69       51.97      2.97 o 
   4   5   8      178.84      188.82      4.91 o 
   5   5   8      117.42      119.39      4.71 o 
   6   5   8      179.66      169.17      4.90 o 
   7   5   8       28.15       28.57      2.53 o 
 -13   6   8       74.02       77.93      6.00 o 
 -12   6   8      254.20      256.13      7.96 o 
 -11   6   8        0.66       -1.51      1.55 o 
 -10   6   8      101.20       91.40      4.29 o 
  -9   6   8      195.26      194.25      4.36 o 
  -8   6   8      108.16      107.67      3.44 o 
  -7   6   8      510.84      554.67      8.10 o 
  -6   6   8       22.55       30.16      1.54 o 
  -5   6   8      239.30      246.97      4.58 o 
  -4   6   8       25.65       22.75      1.59 o 
  -3   6   8      443.86      458.02      5.74 o 
  -2   6   8        0.02       -1.47      0.78 o 
  -1   6   8        0.91        0.69      0.99 o 
   0   6   8      202.47      197.14      4.65 o 
   1   6   8        9.38        7.25      1.52 o 
   2   6   8      130.34      131.27      3.93 o 
   3   6   8      431.17      421.36      7.87 o 
   4   6   8       16.52       13.83      1.86 o 
   5   6   8       26.13       28.08      2.41 o 
   6   6   8        1.69        3.47      1.69 o 
   7   6   8       58.45       60.43      4.18 o 
 -13   7   8        7.99        7.94      3.13 o 
 -12   7   8       68.37       70.77      4.74 o 
 -11   7   8        0.60        1.12      1.92 o 
 -10   7   8       35.59       36.39      2.86 o 
  -9   7   8       39.38       39.27      2.51 o 
  -8   7   8       27.38       26.79      1.94 o 
  -7   7   8        8.58        8.11      1.42 o 
  -6   7   8        4.47        2.31      0.99 o 
  -5   7   8      390.58      357.77      5.94 o 
  -4   7   8      355.08      332.69      5.62 o 
  -3   7   8      775.57      764.65      9.24 o 
  -2   7   8        2.72        1.95      0.87 o 
  -1   7   8      991.97      929.84     12.08 o 
   0   7   8      475.80      451.06      7.90 o 
   1   7   8      794.10      784.66     12.08 o 
   2   7   8       34.22       31.80      2.31 o 
   3   7   8        0.49       -0.56      1.25 o 
   4   7   8        3.35        3.17      1.49 o 
   5   7   8       73.14       75.30      3.73 o 
   6   7   8       30.53       25.74      2.43 o 
   7   7   8       12.56       10.14      2.02 o 
 -13   8   8        8.83       10.30      3.23 o 
 -12   8   8       90.32       93.54      5.36 o 
 -11   8   8       94.96       93.81      5.19 o 
 -10   8   8       12.16       13.06      2.15 o 
  -9   8   8      136.47      125.04      3.87 o 
  -8   8   8        4.14        4.78      1.37 o 
  -7   8   8        0.69        0.43      1.15 o 
  -6   8   8        8.89       10.10      1.15 o 
  -5   8   8       17.70       17.47      1.54 o 
  -4   8   8        9.72        5.70      1.41 o 
  -3   8   8        3.87        4.07      1.13 o 
  -2   8   8      120.80      106.86      3.75 o 
  -1   8   8      404.68      396.52      6.40 o 
   0   8   8      238.99      234.32      5.23 o 
   1   8   8      129.46      133.62      3.96 o 
   2   8   8       29.43       20.05      2.01 o 
   3   8   8       85.20       87.12      3.55 o 
   4   8   8      147.22      154.15      4.54 o 
   5   8   8        2.63        2.35      1.59 o 
   6   8   8       69.39       69.31      3.62 o 
   7   8   8      149.59      134.85      5.41 o 
 -13   9   8        0.01       -1.98      2.65 o 
 -12   9   8        0.09       -0.63      2.12 o 
 -11   9   8        0.66        2.87      2.23 o 
 -10   9   8        0.54        0.92      1.73 o 
  -9   9   8       73.26       74.66      3.35 o 
  -8   9   8     1378.36     1339.92     16.72 o 
  -7   9   8      204.40      197.00      4.71 o 
  -6   9   8      125.10      139.16      3.78 o 
  -5   9   8       13.48       12.94      1.44 o 
  -4   9   8      298.50      294.95      6.01 o 
  -3   9   8       74.63       84.14      8.20 o 
  -2   9   8      103.30       96.53      2.92 o 
  -1   9   8        2.42        2.64      1.12 o 
   0   9   8       99.97       91.85      3.31 o 
   1   9   8       11.59       10.03      2.15 o 
   2   9   8      722.14      703.60     12.61 o 
   3   9   8       78.66       74.96      5.23 o 
   4   9   8      522.37      531.90      9.64 o 
   5   9   8      128.36      131.48      4.53 o 
   6   9   8      303.44      301.60      6.97 o 
   7   9   8       19.33       18.50      3.03 o 
 -12  10   8       10.71       10.40      3.16 o 
 -11  10   8       38.69       39.02      3.87 o 
 -10  10   8      221.69      227.95      6.24 o 
  -9  10   8      329.91      325.39      6.58 o 
  -8  10   8      456.17      478.69      7.67 o 
  -7  10   8     1432.88     1401.46     19.04 o 
  -6  10   8        0.07        1.35      1.12 o 
  -5  10   8        0.12       -0.38      1.20 o 
  -4  10   8      191.98      176.49      4.47 o 
  -3  10   8      211.50      210.47      4.45 o 
  -2  10   8        2.81        3.75      1.16 o 
  -1  10   8      152.13      150.83      3.97 o 
   0  10   8      175.04      181.25      5.63 o 
   1  10   8      342.22      327.40      7.36 o 
   2  10   8       37.60       37.21      3.48 o 
   3  10   8      170.87      164.04      5.17 o 
   4  10   8        5.12        4.97      1.87 o 
   5  10   8      157.12      167.63      4.97 o 
   6  10   8       50.70       53.30      3.33 o 
 -12  11   8      115.04      115.78     10.13 o 
 -11  11   8      169.06      174.17      6.68 o 
 -10  11   8       24.06       22.30      2.65 o 
  -9  11   8       76.53       78.67      3.25 o 
  -8  11   8      140.55      122.71      3.96 o 
  -7  11   8       84.88      100.07      3.58 o 
  -6  11   8       38.41       29.97      1.90 o 
  -5  11   8      222.88      216.11      5.00 o 
  -4  11   8        7.21        6.59      1.52 o 
  -3  11   8        0.19        0.30      1.25 o 
  -2  11   8       74.31       69.19      2.78 o 
  -1  11   8       27.81       28.35      2.12 o 
   0  11   8        7.09        5.77      1.46 o 
   1  11   8       52.30       45.71      3.10 o 
   2  11   8      171.40      146.68      4.87 o 
   3  11   8        9.27       10.12      3.08 o 
   4  11   8      270.61      270.76      7.03 o 
   5  11   8        6.40        5.95      2.06 o 
   6  11   8       46.38       56.65      3.47 o 
 -12  12   8       58.94       65.60     14.59 o 
 -11  12   8       16.22       14.58      2.54 o 
 -10  12   8       43.39       42.13      3.30 o 
  -9  12   8        2.45        4.36      1.70 o 
  -8  12   8      207.90      220.77      5.87 o 
  -7  12   8        0.28       -0.70      1.77 o 
  -6  12   8       21.21       17.73      2.23 o 
  -5  12   8        1.93        1.73      1.33 o 
  -4  12   8      196.02      182.63      4.63 o 
  -3  12   8        3.78        5.89      1.77 o 
  -2  12   8       70.77       58.54      3.11 o 
  -1  12   8       65.20       67.70      3.08 o 
   0  12   8       39.05       36.19      2.50 o 
   1  12   8        7.24        6.80      1.86 o 
   2  12   8       17.75       12.05      2.17 o 
   3  12   8        0.34        0.59      1.70 o 
   4  12   8        0.01       -1.89      1.65 o 
   5  12   8        9.14       10.29      2.26 o 
   6  12   8        2.82        1.93      2.27 o 
 -12  13   8        2.81        0.53      2.82 o 
 -11  13   8        0.01       -0.27      1.96 o 
 -10  13   8        5.04        3.24      2.09 o 
  -9  13   8       53.13       42.22      3.18 o 
  -8  13   8      203.36      210.45      5.84 o 
  -7  13   8        0.75        3.54      2.01 o 
  -6  13   8        4.01        4.87      1.81 o 
  -5  13   8       11.81       11.69      2.00 o 
  -4  13   8      126.74      137.67      4.04 o 
  -3  13   8       95.48       80.95      4.83 o 
  -2  13   8      224.12      248.15      9.52 o 
  -1  13   8       98.41       91.79      3.30 o 
   0  13   8      103.06       98.02      3.66 o 
   1  13   8      320.84      320.99      7.69 o 
   2  13   8       59.23       52.67      3.50 o 
   3  13   8       86.07       89.20      4.51 o 
   4  13   8      289.16      301.78      7.77 o 
   5  13   8       10.32        9.20      2.32 o 
   6  13   8      100.09       96.37      5.16 o 
 -11  14   8        3.86        0.39      2.37 o 
 -10  14   8        6.33        5.49      2.45 o 
  -9  14   8      242.93      239.65     10.18 o 
  -8  14   8      250.66      248.44      7.54 o 
  -7  14   8      448.35      405.94     13.94 o 
  -6  14   8        0.05        0.38      2.13 o 
  -5  14   8      269.78      251.29      5.68 o 
  -4  14   8       20.42       21.25      2.04 o 
  -3  14   8      181.33      186.80      5.59 o 
  -2  14   8        8.94        4.70      1.66 o 
  -1  14   8      102.19      107.10      3.63 o 
   0  14   8      254.47      260.64      6.34 o 
   1  14   8      202.95      183.11      5.77 o 
   2  14   8       16.41       13.12      2.40 o 
   3  14   8      333.75      319.53      8.03 o 
   4  14   8        1.07        1.61      1.94 o 
   5  14   8       16.13       17.25      2.69 o 
 -11  15   8       57.06       51.31      6.20 o 
 -10  15   8       24.22       27.39      3.01 o 
  -9  15   8       10.10        9.33      2.63 o 
  -8  15   8       19.14       16.37      3.46 o 
  -7  15   8      243.03      240.56     11.74 o 
  -6  15   8      196.80      201.17      6.01 o 
  -5  15   8      172.44      175.75      4.67 o 
  -4  15   8      186.55      183.10      6.01 o 
  -3  15   8      197.76      186.80      5.70 o 
  -2  15   8       40.86       43.58      3.37 o 
  -1  15   8       37.20       37.11      4.08 o 
   0  15   8       87.80      106.05      4.52 o 
   1  15   8      177.27      173.11      7.13 o 
   2  15   8      731.93      692.05     11.54 o 
   3  15   8        0.77        0.79      1.69 o 
   4  15   8      101.06      102.25      4.28 o 
   5  15   8       45.51       48.60      3.20 o 
 -11  16   8       57.96       56.72      5.71 o 
 -10  16   8       37.44       41.69      3.53 o 
  -9  16   8        7.62        3.42      2.99 o 
  -8  16   8       17.04       17.19      3.67 o 
  -7  16   8       69.52       71.00     15.05 o 
  -6  16   8       13.08       14.17      2.31 o 
  -5  16   8       45.42       44.27      2.71 o 
  -4  16   8      283.70      289.77      6.40 o 
  -3  16   8      103.60      101.60      4.32 o 
  -2  16   8        0.36       -0.84      1.83 o 
  -1  16   8      101.37      105.59      4.18 o 
   0  16   8      214.36      217.54      5.41 o 
   1  16   8        6.53       11.10      2.07 o 
   2  16   8      154.90      150.30      4.80 o 
   3  16   8       11.39        7.01      1.95 o 
   4  16   8       28.40       30.26      3.15 o 
 -10  17   8        0.93        4.51      3.22 o 
  -9  17   8        3.41        1.48      2.75 o 
  -8  17   8        1.07       -0.76      2.77 o 
  -7  17   8        3.65        1.81      2.82 o 
  -6  17   8        3.86        2.42      1.92 o 
  -5  17   8       95.36       88.72      5.31 o 
  -4  17   8      131.65      129.46      4.30 o 
  -3  17   8       25.74       19.18      2.51 o 
  -2  17   8       98.18      105.12      7.99 o 
  -1  17   8       67.52       69.87      4.44 o 
   0  17   8        3.61        2.30      1.78 o 
   1  17   8       20.87       24.01      2.50 o 
   2  17   8        0.01        0.22      1.75 o 
   3  17   8        1.60        2.63      1.84 o 
   4  17   8      130.32      144.15      5.03 o 
 -10  18   8        1.51       -0.52      2.93 o 
  -9  18   8        1.32        2.38      3.00 o 
  -8  18   8        0.03       -1.70      2.71 o 
  -7  18   8       51.09       45.72      5.78 o 
  -6  18   8       10.66       14.42      3.52 o 
  -5  18   8      495.26      511.11     11.39 o 
  -4  18   8       73.72       87.68      3.72 o 
  -3  18   8       75.66       74.69      6.20 o 
  -2  18   8       15.08       14.46      3.41 o 
  -1  18   8        3.53        2.76      2.24 o 
   0  18   8        0.08        1.72      1.83 o 
   1  18   8       57.99       49.10      3.66 o 
   2  18   8       23.64       26.10      2.89 o 
   3  18   8      268.33      258.87      6.54 o 
   4  18   8        7.27        6.29      2.23 o 
  -9  19   8        9.34        8.00      3.47 o 
  -8  19   8       26.00       19.84      3.98 o 
  -7  19   8       18.90       16.26      3.84 o 
  -6  19   8      358.75      375.52     12.53 o 
  -5  19   8       67.58       65.98      4.42 o 
  -4  19   8      376.76      402.48      8.19 o 
  -3  19   8      106.49      114.01      6.69 o 
  -2  19   8      118.22      112.81      8.02 o 
  -1  19   8       52.45       43.46      4.72 o 
   0  19   8      166.44      172.03      6.44 o 
   1  19   8      343.45      336.45      8.13 o 
   2  19   8      548.30      517.00     14.28 o 
   3  19   8        9.52       13.18      2.43 o 
  -8  20   8        0.80        0.46      2.94 o 
  -7  20   8      277.22      294.87     11.22 o 
  -6  20   8       30.28       26.51      4.23 o 
  -5  20   8       26.88       35.80      5.77 o 
  -4  20   8      202.55      229.30      5.91 o 
  -3  20   8      281.19      280.65     10.38 o 
  -2  20   8        0.48       -1.22      2.67 o 
  -1  20   8        4.26        3.02      3.02 o 
   0  20   8        6.96        6.34      2.56 o 
   1  20   8        0.43        0.45      1.95 o 
   2  20   8       55.43       54.77      4.04 o 
  -7  21   8        5.18        1.70      2.95 o 
  -6  21   8       72.63       76.51      9.22 o 
  -5  21   8       46.94       48.79      3.83 o 
  -4  21   8       77.06       94.64      3.99 o 
  -3  21   8        7.27        5.25      3.15 o 
  -2  21   8      116.87      124.90      7.27 o 
  -1  21   8       50.50       52.50      5.39 o 
   0  21   8        5.77        9.52      3.46 o 
   1  21   8      134.48      144.75      6.35 o 
  -6  22   8        7.39       -0.10      4.10 o 
  -5  22   8       55.18       54.63      4.00 o 
  -4  22   8        3.92        3.55      2.33 o 
  -3  22   8       52.85       53.56      5.39 o 
  -2  22   8        8.75       11.72      7.10 o 
  -1  22   8       34.19       28.40      4.60 o 
   0  22   8       20.72       27.26      4.43 o 
  -5  23   8       37.50       23.02      5.13 o 
  -4  23   8      115.90      121.86      8.54 o 
  -3  23   8        0.17       -1.06      3.51 o 
  -2  23   8       17.39       15.01      4.57 o 
  -1  23   8       76.66       73.24      7.88 o 
 -13   1   9       25.38       23.70      4.12 o 
 -12   1   9       71.85       68.61      4.15 o 
 -11   1   9      309.59      323.27      7.94 o 
 -10   1   9        2.25       -2.61      1.30 o 
  -9   1   9       22.67       24.54      1.96 o 
  -8   1   9       29.88       31.67      2.05 o 
  -7   1   9        3.71        1.73      0.93 o 
  -6   1   9      200.61      218.99      6.76 o 
  -5   1   9     1139.56     1176.88     14.11 o 
  -4   1   9      431.98      433.21      6.29 o 
  -3   1   9      267.99      270.11      4.26 o 
  -2   1   9       29.75       29.56      1.82 o 
  -1   1   9      386.09      401.02      9.15 o 
   0   1   9       51.59       49.68      2.79 o 
   1   1   9      215.92      223.47      4.89 o 
   2   1   9        3.50        0.24      1.27 o 
   3   1   9        3.31        4.10      1.43 o 
   4   1   9      103.10       94.76      3.59 o 
   5   1   9        5.98        4.98      1.65 o 
   6   1   9       30.63       35.79      2.64 o 
 -13   2   9        6.34        5.40      5.08 o 
 -12   2   9      430.94      442.27      9.86 o 
 -11   2   9       19.69       16.65      2.90 o 
 -10   2   9      533.44      553.26      8.66 o 
  -9   2   9        6.83        6.12      1.44 o 
  -8   2   9       24.05       16.41      1.68 o 
  -7   2   9       73.08       62.75      2.22 o 
  -6   2   9     1924.95     1951.84     26.07 o 
  -5   2   9        3.47        3.38      1.35 o 
  -4   2   9     2232.44     2208.30     24.81 o 
  -3   2   9      132.79      125.48      3.14 o 
  -2   2   9      158.17      153.05      3.53 o 
  -1   2   9       40.94       35.19      2.12 o 
   0   2   9      374.02      406.63      9.58 o 
   1   2   9        0.08       -1.33      1.26 o 
   2   2   9      322.07      325.66      6.27 o 
   3   2   9       31.26       28.68      2.21 o 
   4   2   9       27.82       34.84      2.47 o 
   5   2   9        1.84        3.57      1.92 o 
   6   2   9       19.22       21.35      2.48 o 
 -13   3   9      334.65      335.06     16.17 o 
 -12   3   9        7.05        7.74      2.29 o 
 -11   3   9       71.16       71.81      4.06 o 
 -10   3   9       17.53       15.07      1.92 o 
  -9   3   9       10.42        7.74      1.54 o 
  -8   3   9        0.03       -1.02      1.21 o 
  -7   3   9      166.07      159.50      7.16 o 
  -6   3   9       47.11       48.89      2.31 o 
  -5   3   9      529.29      526.50      7.92 o 
  -4   3   9      399.79      400.60      6.06 o 
  -3   3   9      841.35      841.70      9.93 o 
  -2   3   9      428.86      452.51      6.41 o 
  -1   3   9      959.58      955.68     12.53 o 
   0   3   9      632.78      577.07      9.70 o 
   1   3   9      218.31      229.32      5.37 o 
   2   3   9       27.21       22.51      2.14 o 
   3   3   9       11.91       13.61      1.85 o 
   4   3   9        4.94        2.82      1.55 o 
   5   3   9      121.37      117.09      4.34 o 
   6   3   9       26.97       25.81      2.53 o 
 -13   4   9       19.70       15.83      3.82 o 
 -12   4   9       19.00       20.47      3.28 o 
 -11   4   9       33.02       34.76      3.71 o 
 -10   4   9      165.98      186.16      5.74 o 
  -9   4   9      113.94      132.22      3.69 o 
  -8   4   9      446.21      453.80      7.29 o 
  -7   4   9       25.33       25.61      1.96 o 
  -6   4   9       21.15       25.31      1.75 o 
  -5   4   9      202.95      196.66      4.80 o 
  -4   4   9       45.27       41.09      1.91 o 
  -3   4   9      442.07      452.17      6.14 o 
  -2   4   9      187.07      177.65      3.95 o 
  -1   4   9      384.00      365.17      6.18 o 
   0   4   9      200.46      207.84      8.68 o 
   1   4   9        5.31        6.18      1.58 o 
   2   4   9       11.08        8.34      1.89 o 
   3   4   9        0.02        0.55      1.38 o 
   4   4   9       18.96       15.55      2.11 o 
   5   4   9       30.77       29.83      2.63 o 
   6   4   9       15.54       15.40      2.89 o 
 -13   5   9       44.09       51.35      9.91 o 
 -12   5   9       72.42       73.44      4.51 o 
 -11   5   9        1.58       -0.87      1.69 o 
 -10   5   9       16.11       10.02      1.95 o 
  -9   5   9       12.13       11.28      1.68 o 
  -8   5   9        0.00       -1.15      1.36 o 
  -7   5   9      305.73      320.70      6.29 o 
  -6   5   9       49.09       44.89      2.14 o 
  -5   5   9       14.41       15.79      2.20 o 
  -4   5   9      364.60      353.16      5.91 o 
  -3   5   9        4.03        6.02      1.04 o 
  -2   5   9       48.08       41.27      2.18 o 
  -1   5   9        8.44        5.69      1.33 o 
   0   5   9     1064.85     1053.44     15.41 o 
   1   5   9        0.86        0.24      1.46 o 
   2   5   9      124.69      109.13      3.96 o 
   3   5   9       27.31       25.65      2.34 o 
   4   5   9      192.56      177.39      7.23 o 
   5   5   9       23.46       21.89      2.42 o 
   6   5   9       33.85       36.29      2.88 o 
 -13   6   9        6.63        7.11      3.19 o 
 -12   6   9      126.48      133.23      5.98 o 
 -11   6   9        1.47        2.61      1.88 o 
 -10   6   9      160.89      170.98      4.74 o 
  -9   6   9      153.33      152.65      4.36 o 
  -8   6   9      594.83      571.50     10.41 o 
  -7   6   9      104.26       95.85      4.81 o 
  -6   6   9      188.74      185.11      3.98 o 
  -5   6   9       95.93       93.28      4.13 o 
  -4   6   9      556.10      555.35      9.40 o 
  -3   6   9       10.18        8.52      1.08 o 
  -2   6   9      273.00      265.91      5.04 o 
  -1   6   9        7.46        6.25      1.36 o 
   0   6   9      211.66      215.92      5.21 o 
   1   6   9       79.30       78.02      3.51 o 
   2   6   9       42.52       40.08      2.70 o 
   3   6   9        3.30        2.08      1.59 o 
   4   6   9       85.14       88.65      4.23 o 
   5   6   9        4.51        4.86      1.82 o 
   6   6   9       23.58       22.16      2.51 o 
 -13   7   9       27.13       38.24      4.69 o 
 -12   7   9      144.11      147.88     12.07 o 
 -11   7   9       34.99       37.72      3.55 o 
 -10   7   9       50.70       46.31      2.94 o 
  -9   7   9      659.25      653.08     10.54 o 
  -8   7   9       11.05       14.55      2.14 o 
  -7   7   9      302.79      280.14      5.85 o 
  -6   7   9       75.83       73.92      3.60 o 
  -5   7   9       19.54       19.93      2.06 o 
  -4   7   9       50.73       43.25      2.77 o 
  -3   7   9       26.30       27.81      1.50 o 
  -2   7   9      118.59      116.11      3.24 o 
  -1   7   9      392.71      387.22      6.53 o 
   0   7   9       18.59       19.04      2.03 o 
   1   7   9      499.31      485.64      8.84 o 
   2   7   9        9.60       11.21      1.87 o 
   3   7   9      398.09      406.25      9.81 o 
   4   7   9        1.53        2.87      1.67 o 
   5   7   9      583.93      577.58     10.58 o 
   6   7   9        8.14       11.34      2.61 o 
 -12   8   9        4.47        3.92      2.53 o 
 -11   8   9       10.03        9.83      2.27 o 
 -10   8   9      866.65      876.05     13.40 o 
  -9   8   9        1.09        0.32      1.58 o 
  -8   8   9      412.68      400.07      7.46 o 
  -7   8   9       46.36       39.95      3.14 o 
  -6   8   9      420.10      401.29      6.63 o 
  -5   8   9       70.91       67.27      2.63 o 
  -4   8   9       33.34       34.46      2.29 o 
  -3   8   9        2.27        5.90      1.40 o 
  -2   8   9      169.64      177.58      4.04 o 
  -1   8   9        0.02        1.30      1.20 o 
   0   8   9      383.40      357.54      7.10 o 
   1   8   9        3.92        2.18      1.49 o 
   2   8   9       18.65       16.62      2.09 o 
   3   8   9        2.86        3.60      1.76 o 
   4   8   9      178.97      187.34      5.37 o 
   5   8   9        1.31        0.35      1.75 o 
   6   8   9       60.96       57.33      4.12 o 
 -12   9   9      239.23      255.57     23.07 o 
 -11   9   9       86.77      102.92      6.15 o 
 -10   9   9       26.59       25.56      2.78 o 
  -9   9   9        0.02        0.35      1.73 o 
  -8   9   9        7.04        5.99      3.53 o 
  -7   9   9       49.29       55.72      2.76 o 
  -6   9   9        0.52        2.02      1.22 o 
  -5   9   9       48.23       45.71      2.58 o 
  -4   9   9       40.93       28.27      2.15 o 
  -3   9   9        3.59        2.33      1.33 o 
  -2   9   9       63.39       63.07      2.72 o 
  -1   9   9       67.24       71.22      2.95 o 
   0   9   9        0.00        0.99      1.38 o 
   1   9   9       17.42       17.39      2.07 o 
   2   9   9       35.59       40.58      3.73 o 
   3   9   9      165.35      174.54      5.09 o 
   4   9   9       31.40       28.85      2.66 o 
   5   9   9      134.23      137.60      4.95 o 
 -12  10   9        5.77        8.28      3.24 o 
 -11  10   9       19.91       20.39      2.69 o 
 -10  10   9       84.73       84.31      4.88 o 
  -9  10   9        4.31        7.75      2.40 o 
  -8  10   9       23.96       23.14      2.87 o 
  -7  10   9        0.79        1.64      1.92 o 
  -6  10   9       28.60       15.43      1.60 o 
  -5  10   9       25.28       23.40      2.06 o 
  -4  10   9       47.04       42.54      2.54 o 
  -3  10   9        0.41        1.37      1.54 o 
  -2  10   9        0.77       -1.75      1.06 o 
  -1  10   9       73.91       72.86      3.12 o 
   0  10   9       98.02       98.24      3.71 o 
   1  10   9       50.91       49.46      3.03 o 
   2  10   9       60.39       64.34      3.48 o 
   3  10   9       23.84       24.62      2.52 o 
   4  10   9       24.58       32.14      2.73 o 
   5  10   9       26.05       25.22      2.64 o 
 -12  11   9       38.21       30.24      3.66 o 
 -11  11   9       90.20       86.17      5.69 o 
 -10  11   9      108.49      121.48      5.59 o 
  -9  11   9      420.58      442.48     12.52 o 
  -8  11   9       54.14       57.12      3.95 o 
  -7  11   9      827.99      791.68     15.53 o 
  -6  11   9       25.05       23.93      2.04 o 
  -5  11   9      114.55      107.55      3.64 o 
  -4  11   9       63.43       70.08      3.20 o 
  -3  11   9        6.69        5.48      1.51 o 
  -2  11   9       49.92       55.06      3.70 o 
  -1  11   9      315.90      334.01      6.14 o 
   0  11   9      101.84       99.77      3.80 o 
   1  11   9       64.07       54.75      3.23 o 
   2  11   9        0.22       -1.47      1.52 o 
   3  11   9      226.95      233.67      6.07 o 
   4  11   9       51.53       57.24      3.60 o 
   5  11   9      130.06      128.57      4.91 o 
 -12  12   9       39.54       30.93      5.31 o 
 -11  12   9      145.91      154.09      5.45 o 
 -10  12   9       86.52       74.83      4.68 o 
  -9  12   9        0.98       -0.02      2.12 o 
  -8  12   9      223.51      217.19      7.31 o 
  -7  12   9        0.78       -3.03      1.91 o 
  -6  12   9      696.66      697.66     11.49 o 
  -5  12   9       17.43       16.54      1.93 o 
  -4  12   9       64.28       59.02      2.98 o 
  -3  12   9        3.23        4.35      1.50 o 
  -2  12   9      213.57      217.57      5.69 o 
  -1  12   9        9.53       13.38      1.86 o 
   0  12   9      125.32      134.63      4.35 o 
   1  12   9       57.95       62.02      3.81 o 
   2  12   9      199.47      193.99      6.06 o 
   3  12   9       19.40       18.56      2.42 o 
   4  12   9      275.55      282.82      7.04 o 
   5  12   9        0.48        1.52      2.36 o 
 -11  13   9      111.33      119.27      5.79 o 
 -10  13   9       49.25       38.33      4.48 o 
  -9  13   9      193.63      177.68      6.50 o 
  -8  13   9       52.17       49.53      3.93 o 
  -7  13   9       76.40       70.69      7.72 o 
  -6  13   9       96.69       93.46      7.76 o 
  -5  13   9       72.43       72.04      3.43 o 
  -4  13   9       84.32       88.37      3.50 o 
  -3  13   9       74.94       68.16      5.12 o 
  -2  13   9        7.55        8.61      1.90 o 
  -1  13   9       13.57       17.64      1.83 o 
   0  13   9      304.09      318.26      7.61 o 
   1  13   9      198.48      196.52      6.07 o 
   2  13   9        0.83        0.81      1.80 o 
   3  13   9       91.69       84.21      4.62 o 
   4  13   9      124.74      125.07      4.92 o 
 -11  14   9       34.08       36.57      4.74 o 
 -10  14   9        0.20        0.86      2.89 o 
  -9  14   9       48.28       69.22      4.65 o 
  -8  14   9        0.15        2.18      3.09 o 
  -7  14   9        0.21        0.47      2.62 o 
  -6  14   9       80.69       78.23      4.10 o 
  -5  14   9       10.33        9.45      1.82 o 
  -4  14   9       13.60       11.72      1.87 o 
  -3  14   9        1.41        1.74      2.42 o 
  -2  14   9        9.24        8.13      2.31 o 
  -1  14   9      351.40      375.12      8.20 o 
   0  14   9       28.11       33.34      2.63 o 
   1  14   9      589.02      591.46     11.93 o 
   2  14   9      104.48      105.89      4.99 o 
   3  14   9       93.45       87.57      4.77 o 
   4  14   9       19.04       17.58      2.78 o 
 -10  15   9       13.52       11.59      3.50 o 
  -9  15   9        2.26        2.91      4.79 o 
  -8  15   9       22.46       28.32      4.29 o 
  -7  15   9       70.47       57.71      5.24 o 
  -6  15   9      225.12      223.74      6.65 o 
  -5  15   9       30.79       28.84      2.46 o 
  -4  15   9        3.93        3.89      1.69 o 
  -3  15   9      176.28      185.92     12.35 o 
  -2  15   9       58.81       66.54      4.28 o 
  -1  15   9       15.80       17.84      2.43 o 
   0  15   9       29.53       34.73      2.52 o 
   1  15   9       17.84       22.60      2.47 o 
   2  15   9        0.25        1.72      1.70 o 
   3  15   9        3.24        1.92      1.87 o 
   4  15   9        1.16       -0.02      1.95 o 
 -10  16   9      111.93      119.35     10.18 o 
  -9  16   9        7.79        7.07      3.38 o 
  -8  16   9      217.30      208.13     15.11 o 
  -7  16   9       15.16       13.58      3.41 o 
  -6  16   9      348.89      365.75      9.02 o 
  -5  16   9        0.08        1.87      1.70 o 
  -4  16   9      828.70      842.56     13.84 o 
  -3  16   9       28.09       33.11      4.19 o 
  -2  16   9      111.69      113.65      6.61 o 
  -1  16   9        8.50        4.46      2.31 o 
   0  16   9      126.67      135.55      6.83 o 
   1  16   9        7.70        7.40      1.98 o 
   2  16   9       55.88       53.36      4.91 o 
   3  16   9       38.71       38.69      3.11 o 
 -10  17   9       23.78       22.73      4.37 o 
  -9  17   9       12.14       19.22      5.29 o 
  -8  17   9       31.69       30.84      4.46 o 
  -7  17   9        5.90        3.59      3.09 o 
  -6  17   9       49.83       52.87      4.53 o 
  -5  17   9      414.07      425.26      8.45 o 
  -4  17   9      109.14      113.59      4.98 o 
  -3  17   9      147.65      142.63     18.12 o 
  -2  17   9        0.69       -2.76      2.72 o 
  -1  17   9       68.20       77.11      4.70 o 
   0  17   9        0.00        0.66      2.05 o 
   1  17   9       39.23       44.44      3.58 o 
   2  17   9        2.51        1.24      1.93 o 
   3  17   9       24.36       22.35      2.70 o 
  -9  18   9        4.84        4.49      5.46 o 
  -8  18   9       40.00       29.59      8.94 o 
  -7  18   9        0.05       -0.93      2.76 o 
  -6  18   9      185.96      201.67      9.69 o 
  -5  18   9       13.83       16.84      2.26 o 
  -4  18   9       46.69       49.97      3.63 o 
  -3  18   9        1.24        1.22      2.61 o 
  -2  18   9      212.94      218.00     16.84 o 
  -1  18   9        0.00       -0.92      2.19 o 
   0  18   9      101.99       98.94      6.58 o 
   1  18   9       89.01       88.07      9.98 o 
   2  18   9       75.27       77.06      4.17 o 
  -8  19   9        2.63       -1.16      2.91 o 
  -7  19   9       26.15       25.14      4.44 o 
  -6  19   9        0.85        1.32      2.96 o 
  -5  19   9        0.83        4.21      2.34 o 
  -4  19   9        0.18       -1.43      1.78 o 
  -3  19   9       97.50       78.34      6.12 o 
  -2  19   9       15.09       16.23      3.75 o 
  -1  19   9        6.65        6.60      3.20 o 
   0  19   9        5.06        1.30      2.33 o 
   1  19   9       10.82        6.62      2.74 o 
  -7  20   9        0.20       -1.77      3.23 o 
  -6  20   9        1.67        0.10      3.02 o 
  -5  20   9       37.69       42.50      3.74 o 
  -4  20   9       43.17       46.36      6.41 o 
  -3  20   9       21.21       18.49      3.98 o 
  -2  20   9      256.15      251.93     28.95 o 
  -1  20   9       17.12       10.45      3.76 o 
   0  20   9       27.20       31.07      3.69 o 
   1  20   9       47.08       56.96      4.41 o 
  -6  21   9        4.86        9.65      4.62 o 
  -5  21   9      273.89      292.46      8.27 o 
  -4  21   9        4.12        0.34      2.24 o 
  -3  21   9      134.30      129.78      9.66 o 
  -2  21   9       15.63        9.74      7.66 o 
  -1  21   9       82.44       85.44      6.78 o 
  -4  22   9       28.44       28.01      5.39 o 
  -3  22   9       11.78       12.54      3.28 o 
  -2  22   9       16.10       24.43      5.47 o 
 -13   0  10      243.14      240.87     14.22 o 
 -12   0  10        0.36        3.22      3.09 o 
 -11   0  10      347.36      386.41     10.74 o 
 -10   0  10       45.82       45.36      4.66 o 
  -9   0  10      332.35      347.42     14.67 o 
  -8   0  10        4.79        4.44      3.52 o 
  -7   0  10       31.32       44.88      7.43 o 
  -6   0  10      288.49      279.84      8.00 o 
  -5   0  10      310.53      294.21      7.04 o 
  -4   0  10      143.62      134.14      4.32 o 
  -3   0  10      519.27      493.04     10.58 o 
  -2   0  10      791.38      813.23     15.51 o 
  -1   0  10       74.58       79.89      4.29 o 
   0   0  10      106.74      122.20      6.28 o 
   1   0  10        6.04       12.09      2.49 o 
   2   0  10       20.75       21.10      3.10 o 
   3   0  10        7.69        4.72      2.37 o 
   4   0  10      317.30      312.39      9.49 o 
   5   0  10        4.99        8.86      2.68 o 
 -13   1  10        7.28        8.50      4.61 o 
 -12   1  10       86.26       86.44      6.80 o 
 -11   1  10       68.40       77.99      3.48 o 
 -10   1  10        2.83       -0.34      1.46 o 
  -9   1  10       40.92       47.27      4.33 o 
  -8   1  10       14.22       15.34      2.99 o 
  -7   1  10      187.59      186.48      5.92 o 
  -6   1  10       18.96       20.07      1.89 o 
  -5   1  10      360.46      353.15      6.00 o 
  -4   1  10       91.24       87.17      2.52 o 
  -3   1  10       44.31       42.55      2.24 o 
  -2   1  10      248.96      251.23      5.36 o 
  -1   1  10       34.80       40.07      2.26 o 
   0   1  10      110.95      113.39      3.94 o 
   1   1  10       21.23       26.42      2.39 o 
   2   1  10        2.51        1.15      1.60 o 
   3   1  10       53.13       50.92      2.99 o 
   4   1  10        4.08        3.23      1.71 o 
   5   1  10       12.50       13.85      2.07 o 
 -13   2  10        1.34        1.09      2.97 o 
 -12   2  10       81.01       81.25      4.66 o 
 -11   2  10       68.23       61.03      3.16 o 
 -10   2  10       10.15        5.96      1.66 o 
  -9   2  10       67.14       73.24      5.13 o 
  -8   2  10      141.87      120.37      5.70 o 
  -7   2  10       69.35       67.41      2.76 o 
  -6   2  10       51.88       47.66      2.48 o 
  -5   2  10        0.10       -1.54      1.13 o 
  -4   2  10        3.92        4.87      1.17 o 
  -3   2  10        5.38        7.46      1.39 o 
  -2   2  10       29.46       26.60      1.94 o 
  -1   2  10       17.23       14.70      1.90 o 
   0   2  10       28.42       26.02      2.31 o 
   1   2  10       99.37       95.27      5.00 o 
   2   2  10       75.50       79.79      5.88 o 
   3   2  10        8.39        7.20      1.86 o 
   4   2  10       13.62       15.42      2.29 o 
   5   2  10       88.34       94.94      4.20 o 
 -13   3  10       14.16        8.93      3.50 o 
 -12   3  10       31.47       27.96      3.13 o 
 -11   3  10        0.02       -1.05      1.58 o 
 -10   3  10       53.04       60.51      3.73 o 
  -9   3  10       36.27       31.06      5.42 o 
  -8   3  10       86.44       72.92      4.88 o 
  -7   3  10       22.30       23.07      3.24 o 
  -6   3  10       11.15       13.42      1.54 o 
  -5   3  10        9.62        7.05      1.39 o 
  -4   3  10        0.01        0.43      1.15 o 
  -3   3  10       11.17       12.87      1.58 o 
  -2   3  10       29.24       27.40      1.97 o 
  -1   3  10      344.78      356.42      6.38 o 
   0   3  10        0.56       -1.54      1.43 o 
   1   3  10       58.39       53.12      4.30 o 
   2   3  10       11.04        8.53      1.91 o 
   3   3  10        7.00        6.51      1.88 o 
   4   3  10       37.28       34.23      2.87 o 
   5   3  10        0.00        3.45      1.80 o 
 -13   4  10        4.40        5.84      4.10 o 
 -12   4  10       15.78       13.10      2.43 o 
 -11   4  10      190.76      200.63      5.06 o 
 -10   4  10       16.92       13.85      2.39 o 
  -9   4  10       94.43       99.54     18.00 o 
  -8   4  10      107.67       96.14      5.18 o 
  -7   4  10       35.41       33.70      2.14 o 
  -6   4  10       30.07       30.11      1.96 o 
  -5   4  10      179.21      180.24      4.02 o 
  -4   4  10        2.72        6.28      1.48 o 
  -3   4  10      720.22      724.49     10.04 o 
  -2   4  10      819.80      808.36     10.24 o 
  -1   4  10        1.64        0.47      1.28 o 
   0   4  10      438.27      437.73      8.34 o 
   1   4  10       43.91       50.08      3.12 o 
   2   4  10       29.56       34.25      2.81 o 
   3   4  10      283.31      272.68      6.60 o 
   4   4  10       26.43       28.30      3.04 o 
   5   4  10       11.89       10.42      2.12 o 
 -13   5  10       16.88       16.89      3.97 o 
 -12   5  10      308.70      320.84      8.21 o 
 -11   5  10      262.78      272.77      6.43 o 
 -10   5  10       95.40       87.28      9.63 o 
  -9   5  10        7.26        9.19      3.18 o 
  -8   5  10       40.13       34.55      3.73 o 
  -7   5  10      241.99      241.74      7.05 o 
  -6   5  10       21.87       22.92      1.81 o 
  -5   5  10        8.20        7.50      1.38 o 
  -4   5  10       67.05       58.49      2.78 o 
  -3   5  10       26.63       24.11      1.85 o 
  -2   5  10      121.77      125.06      6.72 o 
  -1   5  10      115.37      114.92      3.57 o 
   0   5  10       21.86       21.13      2.95 o 
   1   5  10       69.22       76.32      3.70 o 
   2   5  10      230.74      235.48      5.93 o 
   3   5  10       36.32       32.28      2.80 o 
   4   5  10       78.28       71.46      3.87 o 
   5   5  10       28.45       24.05      2.66 o 
 -12   6  10       29.09       35.69      3.40 o 
 -11   6  10        3.07        5.07      2.15 o 
 -10   6  10       37.54       38.49      3.55 o 
  -9   6  10       54.04       59.13      4.75 o 
  -8   6  10        1.33        1.17      2.62 o 
  -7   6  10      327.45      345.53      6.43 o 
  -6   6  10      123.43      131.66      3.57 o 
  -5   6  10        8.93        7.73      1.42 o 
  -4   6  10       28.29       30.97      2.18 o 
  -3   6  10       33.71       37.64      2.19 o 
  -2   6  10      165.22      154.25      3.93 o 
  -1   6  10      390.09      382.33      8.14 o 
   0   6  10        0.05        0.71      1.46 o 
   1   6  10      413.03      395.78      9.22 o 
   2   6  10      157.93      167.09      5.03 o 
   3   6  10       29.22       29.27      2.71 o 
   4   6  10       40.06       39.04      3.04 o 
   5   6  10        2.00        3.77      2.19 o 
 -12   7  10        0.56       -1.23      2.06 o 
 -11   7  10        1.63        1.84      2.04 o 
 -10   7  10        0.50        0.12      3.16 o 
  -9   7  10       15.19       16.24      3.36 o 
  -8   7  10      198.97      200.48      7.48 o 
  -7   7  10       17.89       18.18      2.19 o 
  -6   7  10        3.69        5.55      1.38 o 
  -5   7  10       87.01       90.16      3.40 o 
  -4   7  10        5.74        6.06      1.84 o 
  -3   7  10       15.22       13.03      1.88 o 
  -2   7  10        0.03        0.58      1.28 o 
  -1   7  10      153.90      156.64      4.87 o 
   0   7  10       35.59       34.72      2.65 o 
   1   7  10      105.18       95.14      4.26 o 
   2   7  10        0.68        0.72      1.66 o 
   3   7  10      121.42      122.80      4.71 o 
   4   7  10       27.02       21.49      3.30 o 
   5   7  10       14.05       15.65      3.13 o 
 -12   8  10       85.20       92.92      6.67 o 
 -11   8  10      200.88      186.97      6.71 o 
 -10   8  10       24.02       20.05      3.59 o 
  -9   8  10        0.16        2.18      2.72 o 
  -8   8  10      364.62      367.49     10.71 o 
  -7   8  10        5.91        2.90      1.65 o 
  -6   8  10       32.52       36.19      2.17 o 
  -5   8  10       40.79       40.89      2.55 o 
  -4   8  10      284.23      286.44      6.07 o 
  -3   8  10      146.03      154.18      5.32 o 
  -2   8  10      275.29      260.32      5.28 o 
  -1   8  10        7.73        7.87      1.57 o 
   0   8  10       54.64       53.36      3.21 o 
   1   8  10        0.96        0.98      1.54 o 
   2   8  10      145.97      147.58      4.84 o 
   3   8  10       48.88       49.51      3.28 o 
   4   8  10       38.17       34.83      3.00 o 
   5   8  10       21.12       24.53      7.61 o 
 -12   9  10       57.71       57.52      5.66 o 
 -11   9  10       29.39       27.12      3.39 o 
 -10   9  10        0.04       -0.24      3.18 o 
  -9   9  10       63.80       58.03      4.86 o 
  -8   9  10      168.16      160.37     11.20 o 
  -7   9  10       89.39       89.44      3.81 o 
  -6   9  10       15.49       12.65      1.83 o 
  -5   9  10       10.46        7.38      1.69 o 
  -4   9  10        0.09       -1.67      1.32 o 
  -3   9  10       36.07       28.36      2.82 o 
  -2   9  10      144.24      151.39      4.33 o 
  -1   9  10      282.65      276.65      5.63 o 
   0   9  10      215.58      201.97      5.41 o 
   1   9  10       33.16       35.35      2.83 o 
   2   9  10      280.72      270.32      6.86 o 
   3   9  10       44.92       49.39      3.87 o 
   4   9  10      274.32      290.29      7.19 o 
 -12  10  10        1.16       -3.15      2.78 o 
 -11  10  10       38.78       41.58      4.80 o 
 -10  10  10        8.07        4.65      3.03 o 
  -9  10  10      464.34      447.59     12.81 o 
  -8  10  10       14.45       12.49      2.64 o 
  -7  10  10      253.25      266.34      6.07 o 
  -6  10  10       49.09       50.25      2.79 o 
  -5  10  10       67.90       71.74      3.49 o 
  -4  10  10      139.40      152.34      4.32 o 
  -3  10  10      293.74      299.53      8.22 o 
  -2  10  10       49.69       46.31      3.65 o 
  -1  10  10       30.16       26.86      2.18 o 
   0  10  10      165.89      152.92      4.77 o 
   1  10  10       66.05       59.94      3.50 o 
   2  10  10       47.12       44.08      3.20 o 
   3  10  10      163.82      163.75      5.25 o 
   4  10  10      307.74      324.30     10.50 o 
 -11  11  10       50.99       37.51      4.66 o 
 -10  11  10       73.08       65.70      5.37 o 
  -9  11  10       10.92        5.51      2.95 o 
  -8  11  10      281.00      288.67      9.53 o 
  -7  11  10        5.75        5.50      1.97 o 
  -6  11  10        2.23        0.56      1.50 o 
  -5  11  10       96.15       99.54      6.49 o 
  -4  11  10        0.27        2.72      1.52 o 
  -3  11  10       64.97       75.69      4.41 o 
  -2  11  10       26.19       28.26      3.12 o 
  -1  11  10       67.23       71.93      3.27 o 
   0  11  10       14.31       18.82      2.29 o 
   1  11  10        0.01        0.41      1.70 o 
   2  11  10      359.38      355.60      7.92 o 
   3  11  10       14.05       12.23      2.28 o 
   4  11  10       36.81       40.32      4.85 o 
 -11  12  10        2.86        7.41      3.39 o 
 -10  12  10       47.73       59.76      6.01 o 
  -9  12  10       21.79       12.36      3.28 o 
  -8  12  10        5.96       11.21      2.61 o 
  -7  12  10      100.82      105.69      4.50 o 
  -6  12  10       21.85       18.16      2.07 o 
  -5  12  10       11.69        8.43      1.84 o 
  -4  12  10       28.32       23.92      2.21 o 
  -3  12  10        8.95        9.06      3.02 o 
  -2  12  10       21.00       22.80      2.54 o 
  -1  12  10        0.46        0.21      1.89 o 
   0  12  10        0.03       -0.55      1.63 o 
   1  12  10       17.10       18.87      2.39 o 
   2  12  10        0.01       -2.72      1.65 o 
   3  12  10       13.86       14.28      2.40 o 
 -11  13  10        1.94        2.13      3.16 o 
 -10  13  10        0.10       -2.26      3.70 o 
  -9  13  10        3.58        9.99      3.20 o 
  -8  13  10      137.08      143.84      7.45 o 
  -7  13  10        1.96        2.07      2.99 o 
  -6  13  10        0.11        1.46      1.67 o 
  -5  13  10      253.57      252.48      6.02 o 
  -4  13  10        1.72        2.26      1.62 o 
  -3  13  10       30.94       25.66      3.82 o 
  -2  13  10      108.90      113.14      5.22 o 
  -1  13  10       46.99       43.26      3.22 o 
   0  13  10       95.89       88.87      4.26 o 
   1  13  10       38.64       37.55      3.28 o 
   2  13  10        3.81        2.46      1.86 o 
   3  13  10      102.56       96.29      4.72 o 
 -10  14  10        0.34        2.80      3.03 o 
  -9  14  10       74.81       72.39      8.60 o 
  -8  14  10       26.51       25.22      4.02 o 
  -7  14  10      414.13      435.84     13.50 o 
  -6  14  10      173.09      171.87      4.83 o 
  -5  14  10      233.49      236.17      6.36 o 
  -4  14  10      237.30      225.28      6.91 o 
  -3  14  10      116.18      120.48      6.77 o 
  -2  14  10      105.16      124.74      5.50 o 
  -1  14  10       83.54       86.02      4.37 o 
   0  14  10        0.49        0.55      1.77 o 
   1  14  10        1.88        0.95      1.84 o 
   2  14  10       95.83       84.81      5.66 o 
   3  14  10       57.14       56.79      4.17 o 
 -10  15  10        3.44        0.99      4.17 o 
  -9  15  10        1.15        2.11      3.07 o 
  -8  15  10       26.12       33.23     13.84 o 
  -7  15  10      318.07      314.07     11.26 o 
  -6  15  10      275.76      303.07      8.12 o 
  -5  15  10        0.71       -1.04      1.72 o 
  -4  15  10       82.95       90.63      4.75 o 
  -3  15  10       85.08       85.13      6.13 o 
  -2  15  10       25.57       27.88      4.11 o 
  -1  15  10        3.46        5.63      2.63 o 
   0  15  10        4.10        5.41      2.30 o 
   1  15  10       18.84       21.29      2.76 o 
   2  15  10      224.05      219.98      5.71 o 
  -9  16  10        0.52        4.77      7.30 o 
  -8  16  10       12.81       16.46      5.55 o 
  -7  16  10      272.50      272.56     15.98 o 
  -6  16  10      389.76      402.69     15.41 o 
  -5  16  10      121.12      131.53      7.02 o 
  -4  16  10       24.16       30.13      4.42 o 
  -3  16  10       99.03       99.98      6.79 o 
  -2  16  10        1.24       -1.35      2.83 o 
  -1  16  10        4.61        8.95      2.66 o 
   0  16  10       25.33       27.88      2.99 o 
   1  16  10       25.06       25.09      2.50 o 
   2  16  10       19.73       21.55      3.36 o 
  -9  17  10       55.65       53.13      5.61 o 
  -8  17  10        0.60       -3.52      4.66 o 
  -7  17  10        3.27        3.11      3.13 o 
  -6  17  10      110.22      125.71      8.12 o 
  -5  17  10       31.62       35.00      2.81 o 
  -4  17  10       94.48       97.39      4.89 o 
  -3  17  10       32.82       31.49      4.40 o 
  -2  17  10       14.69       14.43      3.74 o 
  -1  17  10       48.55       48.77      6.69 o 
   0  17  10       11.63       11.25      2.99 o 
   1  17  10       13.69        9.19      2.93 o 
  -8  18  10       12.95       15.82      4.84 o 
  -7  18  10      169.99      179.39     12.54 o 
  -6  18  10      210.88      210.48      6.80 o 
  -5  18  10       47.83       49.99      3.67 o 
  -4  18  10      115.86      101.76      5.08 o 
  -3  18  10        5.51        6.58      3.21 o 
  -2  18  10       81.25       80.66      6.47 o 
  -1  18  10        8.07        6.66      3.43 o 
   0  18  10       20.68       19.91      3.20 o 
  -7  19  10       53.66       44.02      6.56 o 
  -6  19  10       48.33       57.37      5.61 o 
  -5  19  10       92.03       88.18      6.45 o 
  -4  19  10      523.96      534.47     18.47 o 
  -3  19  10        0.19       -0.46      2.32 o 
  -2  19  10        1.18        3.23      3.19 o 
  -1  19  10        0.31        2.26      3.84 o 
  -6  20  10      133.39      135.48      9.16 o 
  -5  20  10       56.56       61.57      6.76 o 
  -4  20  10       70.17       66.68      5.02 o 
  -3  20  10       77.20       74.62      5.42 o 
  -2  20  10        3.78        8.43      4.18 o 
 -12   1  11      250.03      252.46      9.76 o 
 -11   1  11        0.17        0.25      2.98 o 
 -10   1  11       26.01       22.34      3.93 o 
  -9   1  11       11.86        9.78      3.13 o 
  -8   1  11      122.78      137.11      6.22 o 
  -7   1  11       53.91       50.63      2.69 o 
  -6   1  11      275.98      276.23      5.77 o 
  -5   1  11        2.96        1.73      1.39 o 
  -4   1  11      136.04      134.15      7.21 o 
  -3   1  11       15.26       14.51      1.70 o 
  -2   1  11      171.62      202.35      4.55 o 
  -1   1  11       30.17       29.64      2.53 o 
   0   1  11       57.54       58.92      3.77 o 
   1   1  11       58.22       58.24      3.87 o 
   2   1  11      278.52      284.14      8.00 o 
   3   1  11       38.27       40.12      3.12 o 
   4   1  11       45.22       40.45      3.53 o 
 -12   2  11       27.23       26.91      6.66 o 
 -11   2  11       49.49       52.86      5.13 o 
 -10   2  11      250.22      236.15      8.82 o 
  -9   2  11      228.77      231.57      8.45 o 
  -8   2  11       39.96       34.62      3.86 o 
  -7   2  11      601.96      633.29     10.34 o 
  -6   2  11       73.29       64.77      2.97 o 
  -5   2  11      208.64      209.51      4.39 o 
  -4   2  11      101.33      106.25      6.52 o 
  -3   2  11      195.67      179.89      4.24 o 
  -2   2  11       83.17       72.50      3.67 o 
  -1   2  11      180.50      172.98      4.53 o 
   0   2  11      107.71      104.78      4.46 o 
   1   2  11      495.02      502.14      9.67 o 
   2   2  11       10.12       12.22      2.24 o 
   3   2  11        1.70        1.57      1.85 o 
   4   2  11        6.03        8.48      2.94 o 
 -12   3  11      121.32      125.60      8.17 o 
 -11   3  11        1.24        0.63      3.15 o 
 -10   3  11      380.69      391.50     11.80 o 
  -9   3  11        0.80        1.23      4.58 o 
  -8   3  11      146.72      149.78      6.48 o 
  -7   3  11       87.90       87.93      5.14 o 
  -6   3  11      242.42      237.64      5.29 o 
  -5   3  11       53.00       55.93      3.66 o 
  -4   3  11        9.97        7.44      2.05 o 
  -3   3  11       81.65       83.24      3.46 o 
  -2   3  11        9.10       10.39      1.66 o 
  -1   3  11      232.74      248.63      5.23 o 
   0   3  11      183.85      192.07      5.44 o 
   1   3  11       49.79       47.98      3.31 o 
   2   3  11       73.71       69.72      4.65 o 
   3   3  11       20.61       25.76      2.78 o 
   4   3  11       53.39       51.11      8.39 o 
 -12   4  11       20.59       21.15      5.55 o 
 -11   4  11       60.42       61.27     11.58 o 
 -10   4  11       42.47       34.28      4.29 o 
  -9   4  11       77.32       74.90      7.75 o 
  -8   4  11      236.21      246.50      8.48 o 
  -7   4  11       65.91       74.59      3.10 o 
  -6   4  11      167.18      172.27      4.47 o 
  -5   4  11      299.22      305.91      6.58 o 
  -4   4  11       19.55       17.25      3.10 o 
  -3   4  11       82.91       79.70      3.43 o 
  -2   4  11       57.02       46.71      2.55 o 
  -1   4  11      168.58      162.79      4.35 o 
   0   4  11      160.80      150.57      4.89 o 
   1   4  11        2.51       -0.91      1.73 o 
   2   4  11       51.90       53.85      4.29 o 
   3   4  11       64.19       61.26      3.77 o 
   4   4  11       26.02       12.19      3.19 o 
 -12   5  11       73.89       72.40     14.73 o 
 -11   5  11       31.77       29.91      4.27 o 
 -10   5  11       15.80       11.67      4.77 o 
  -9   5  11       23.62       23.09      3.72 o 
  -8   5  11       35.64       37.34      3.93 o 
  -7   5  11       19.16       21.93      2.04 o 
  -6   5  11      274.01      296.18      6.33 o 
  -5   5  11       12.36       12.21      1.84 o 
  -4   5  11       31.62       28.98      3.39 o 
  -3   5  11       23.29       23.73      3.08 o 
  -2   5  11       15.57       16.03      1.73 o 
  -1   5  11       65.12       67.78      3.21 o 
   0   5  11       16.02       13.41      2.21 o 
   1   5  11      203.28      212.24      5.89 o 
   2   5  11        1.34       -2.05      1.69 o 
   3   5  11        0.02       -0.69      1.81 o 
   4   5  11        4.57        2.51      2.48 o 
 -12   6  11       24.27       19.94      4.15 o 
 -11   6  11        3.53       -0.10      2.91 o 
 -10   6  11       34.17       26.96      4.09 o 
  -9   6  11      300.78      274.90     12.55 o 
  -8   6  11        0.68       -0.79      2.39 o 
  -7   6  11      105.60      114.40      3.63 o 
  -6   6  11       36.00       30.72      2.15 o 
  -5   6  11      164.47      149.60      6.00 o 
  -4   6  11       58.20       63.14      5.86 o 
  -3   6  11       47.01       46.42      3.48 o 
  -2   6  11       10.64       10.82      1.62 o 
  -1   6  11      348.33      341.91      6.62 o 
   0   6  11       94.31      101.70      4.33 o 
   1   6  11       14.69       12.12      2.26 o 
   2   6  11       32.44       33.01      2.95 o 
   3   6  11      190.77      210.17      7.52 o 
   4   6  11        8.67        5.49      2.84 o 
 -12   7  11       12.03        8.85      5.17 o 
 -11   7  11        0.07       -0.37      2.93 o 
 -10   7  11      745.81      708.60     46.47 o 
  -9   7  11       17.12       13.35      3.31 o 
  -8   7  11       99.22      106.43      5.70 o 
  -7   7  11        3.67        3.27      1.57 o 
  -6   7  11       61.07       62.01      3.15 o 
  -5   7  11        1.89        0.07      1.48 o 
  -4   7  11      511.56      490.63     10.87 o 
  -3   7  11       84.37       75.73      4.28 o 
  -2   7  11      183.48      179.90      4.56 o 
  -1   7  11      343.26      341.66      6.62 o 
   0   7  11      136.31      142.61      7.01 o 
   1   7  11       73.51       70.67      3.92 o 
   2   7  11       24.53       25.12      3.66 o 
   3   7  11       35.74       32.13      3.05 o 
 -11   8  11       14.34       10.21      5.82 o 
 -10   8  11       39.31       38.82      4.50 o 
  -9   8  11       98.38       94.16     10.20 o 
  -8   8  11       52.96       45.99      4.22 o 
  -7   8  11        0.39        3.70      2.43 o 
  -6   8  11      167.29      155.68      4.52 o 
  -5   8  11      115.48      123.65      5.30 o 
  -4   8  11       40.43       38.45      4.07 o 
  -3   8  11      584.06      580.99     13.44 o 
  -2   8  11       42.52       44.91      3.77 o 
  -1   8  11      120.51      117.51      4.61 o 
   0   8  11        3.84        7.12      2.00 o 
   1   8  11      331.23      324.79      7.53 o 
   2   8  11        7.06        4.85      2.02 o 
   3   8  11       53.78       56.56      3.73 o 
 -11   9  11       48.24       41.29      4.76 o 
 -10   9  11        1.22       -1.29      2.91 o 
  -9   9  11       27.14       19.41      6.46 o 
  -8   9  11       40.99       39.28      4.03 o 
  -7   9  11        3.16        2.40      1.78 o 
  -6   9  11       12.54        8.06      1.89 o 
  -5   9  11       74.68       73.65      3.39 o 
  -4   9  11       19.02       29.50      3.40 o 
  -3   9  11        4.94        4.81      2.24 o 
  -2   9  11       45.50       40.00      3.59 o 
  -1   9  11       22.49       21.30      2.20 o 
   0   9  11        0.09       -1.94      1.61 o 
   1   9  11        9.45        8.09      2.15 o 
   2   9  11        1.32       -1.11      1.80 o 
   3   9  11      128.56      127.94      5.55 o 
 -11  10  11        1.85        5.52      3.36 o 
 -10  10  11        5.97        7.26      3.12 o 
  -9  10  11      123.27      129.05      6.51 o 
  -8  10  11       23.90       16.89      4.10 o 
  -7  10  11       39.74       32.89      3.05 o 
  -6  10  11        0.00        0.23      1.63 o 
  -5  10  11       66.43       53.18      3.05 o 
  -4  10  11       26.61       32.08      3.24 o 
  -3  10  11       33.52       32.47      3.25 o 
  -2  10  11      281.27      293.70      8.49 o 
  -1  10  11        5.32        3.58      1.68 o 
   0  10  11       13.96       17.47      2.40 o 
   1  10  11        0.82        0.84      1.86 o 
   2  10  11       27.37       27.29      3.12 o 
   3  10  11       45.22       45.78      4.83 o 
 -11  11  11       57.86       56.87      5.44 o 
 -10  11  11        1.35       -4.05      2.69 o 
  -9  11  11       11.92       13.38      4.15 o 
  -8  11  11       93.30      100.57      7.99 o 
  -7  11  11       24.20       23.21      2.83 o 
  -6  11  11      135.35      133.77      6.80 o 
  -5  11  11       17.95       19.92      2.24 o 
  -4  11  11      269.42      275.06      7.76 o 
  -3  11  11       11.38       11.07      2.59 o 
  -2  11  11       80.80       79.65      6.06 o 
  -1  11  11      106.80      104.46      4.84 o 
   0  11  11       38.07       30.55      2.84 o 
   1  11  11        5.37        8.05      2.10 o 
   2  11  11      104.41      101.04      5.09 o 
 -10  12  11       14.13       16.74      3.80 o 
  -9  12  11       95.97       93.62      6.11 o 
  -8  12  11       14.63       18.64      3.85 o 
  -7  12  11      353.75      381.37      9.28 o 
  -6  12  11      249.32      247.68      5.96 o 
  -5  12  11      136.51      135.40      4.41 o 
  -4  12  11      430.16      458.80     10.79 o 
  -3  12  11      280.30      271.72      7.91 o 
  -2  12  11       19.45       21.69      3.95 o 
  -1  12  11      103.56      101.20      5.65 o 
   0  12  11       14.73       12.33      2.33 o 
   1  12  11      124.51      114.02      4.87 o 
   2  12  11        0.03       -0.36      2.05 o 
 -10  13  11       48.99       45.79      4.92 o 
  -9  13  11        3.14        1.92      4.22 o 
  -8  13  11        3.11        1.23      3.82 o 
  -7  13  11      122.44      136.41      5.36 o 
  -6  13  11        4.20        4.32      1.92 o 
  -5  13  11       31.45       34.84      4.56 o 
  -4  13  11      155.48      158.90      5.86 o 
  -3  13  11        1.03        0.97      2.15 o 
  -2  13  11       55.23       62.80      4.48 o 
  -1  13  11       42.16       42.40      3.35 o 
   0  13  11       13.46       10.87      2.88 o 
   1  13  11        9.74       11.41      2.39 o 
   2  13  11        8.85        8.90      4.20 o 
  -9  14  11       79.58       85.74      8.66 o 
  -8  14  11        1.47       -5.46      2.73 o 
  -7  14  11       35.52       36.00      4.62 o 
  -6  14  11       40.32       46.88      3.03 o 
  -5  14  11      133.50      133.67      5.51 o 
  -4  14  11        3.52        4.14      2.34 o 
  -3  14  11        2.47        0.45      2.20 o 
  -2  14  11        4.92        6.92      5.43 o 
  -1  14  11        0.65        1.16      2.32 o 
   0  14  11        1.24       -2.46      3.64 o 
   1  14  11        5.15        5.37      2.41 o 
  -9  15  11        4.67        8.58      4.86 o 
  -8  15  11       33.55       27.65      4.47 o 
  -7  15  11       84.66       89.23      6.56 o 
  -6  15  11      252.10      255.01      6.19 o 
  -5  15  11      127.33      120.21      5.23 o 
  -4  15  11      117.73      111.15      5.31 o 
  -3  15  11       11.89        9.41      2.63 o 
  -2  15  11       10.75        6.95      3.45 o 
  -1  15  11        6.51        9.20      2.80 o 
   0  15  11        7.04        5.13      2.65 o 
  -8  16  11       27.23       37.12      4.83 o 
  -7  16  11        4.13        1.38      3.17 o 
  -6  16  11        1.88       -0.31      2.22 o 
  -5  16  11      292.39      287.07      8.13 o 
  -4  16  11       40.94       40.08      3.70 o 
  -3  16  11       43.14       40.30      3.81 o 
  -2  16  11        8.18        5.66      3.96 o 
  -1  16  11       36.52       32.67      3.74 o 
   0  16  11        0.69        4.23      3.63 o 
  -7  17  11        0.01       -2.08      3.02 o 
  -6  17  11       52.68       44.09      5.65 o 
  -5  17  11       48.04       52.74      3.97 o 
  -4  17  11       78.92       78.50      4.86 o 
  -3  17  11       36.52       27.01      4.20 o 
  -2  17  11       30.49       27.21      4.62 o 
  -1  17  11        3.51        4.57      4.24 o 
  -6  18  11      144.71      171.98      8.27 o 
  -5  18  11       30.78       27.93      3.60 o 
  -4  18  11       39.68       39.49      4.31 o 
  -3  18  11        8.59        4.15      2.95 o 
  -2  18  11        4.10        4.98      4.34 o 
 -12   0  12       10.64       12.63      5.33 o 
 -11   0  12        0.00       -5.55      4.22 o 
 -10   0  12       99.02      112.38      8.96 o 
  -9   0  12       27.61       17.01      5.05 o 
  -8   0  12      104.04      109.62      8.22 o 
  -7   0  12       99.25       85.10      5.04 o 
  -6   0  12      223.88      231.92      7.43 o 
  -5   0  12        7.44        5.07      3.24 o 
  -4   0  12      168.88      172.53      7.35 o 
  -3   0  12       47.64       37.37      4.18 o 
  -2   0  12      455.24      480.21     11.42 o 
  -1   0  12       38.62       36.60      3.79 o 
   0   0  12      196.21      204.42     18.93 o 
   1   0  12        5.81        5.93      6.72 o 
   2   0  12       46.53       45.05      5.37 o 
 -12   1  12        1.11       -0.54      3.25 o 
 -11   1  12      450.81      466.55     13.72 o 
 -10   1  12       17.43       15.57      3.56 o 
  -9   1  12      250.35      248.84      8.91 o 
  -8   1  12       35.88       40.42      4.25 o 
  -7   1  12      148.78      148.44      4.24 o 
  -6   1  12       38.72       39.99      2.51 o 
  -5   1  12        3.03        2.61      2.19 o 
  -4   1  12        3.81        0.49      1.95 o 
  -3   1  12       20.90       26.28      2.66 o 
  -2   1  12       46.71       50.22      3.02 o 
  -1   1  12       30.46       33.97      2.49 o 
   0   1  12       33.03       30.64      4.62 o 
   1   1  12       40.18       39.00      3.56 o 
   2   1  12        5.04        5.17      2.30 o 
 -12   2  12        5.28        5.68      5.05 o 
 -11   2  12       18.71       19.52      4.13 o 
 -10   2  12       43.75       44.34      4.80 o 
  -9   2  12        1.81       -2.07      2.71 o 
  -8   2  12       42.53       40.47      5.44 o 
  -7   2  12       17.58       22.72      2.21 o 
  -6   2  12        3.90        3.76      1.61 o 
  -5   2  12       20.88       22.96      3.08 o 
  -4   2  12      105.45      105.99      4.69 o 
  -3   2  12        3.48        4.63      2.29 o 
  -2   2  12        0.16       -1.31      2.06 o 
  -1   2  12        7.09       10.24      2.09 o 
   0   2  12       10.76        9.89      2.49 o 
   1   2  12       78.86       91.93      5.75 o 
   2   2  12       36.39       37.46      3.56 o 
 -11   3  12      163.16      175.59      8.16 o 
 -10   3  12       35.17       44.54      4.64 o 
  -9   3  12        0.78        0.46      2.80 o 
  -8   3  12      177.25      184.92      7.41 o 
  -7   3  12       13.33       14.95      1.99 o 
  -6   3  12       27.54       29.80      2.27 o 
  -5   3  12       21.81       19.68      2.60 o 
  -4   3  12        2.37        1.46      2.05 o 
  -3   3  12       50.21       53.18      3.65 o 
  -2   3  12       38.83       33.53      2.49 o 
  -1   3  12       45.03       49.20      3.97 o 
   0   3  12       70.31       81.64      5.30 o 
   1   3  12        9.01        7.96      2.45 o 
   2   3  12       23.67       22.68      2.83 o 
 -11   4  12        9.15       15.44      4.51 o 
 -10   4  12       63.35       62.47      5.29 o 
  -9   4  12        6.29        1.84      2.86 o 
  -8   4  12      250.74      270.85      9.26 o 
  -7   4  12        1.29        0.92      1.65 o 
  -6   4  12        1.15       -0.52      1.78 o 
  -5   4  12        0.03       -0.50      2.52 o 
  -4   4  12       25.96       19.94      2.72 o 
  -3   4  12       95.94       94.61      4.81 o 
  -2   4  12      231.39      233.93      5.27 o 
  -1   4  12       31.24       29.66      2.71 o 
   0   4  12       32.06       29.22      2.90 o 
   1   4  12       15.60       12.63      2.40 o 
   2   4  12       71.99       73.11      4.21 o 
 -11   5  12       60.32       43.61      4.94 o 
 -10   5  12       26.94       33.05      4.36 o 
  -9   5  12       99.88       95.96      6.05 o 
  -8   5  12        1.81        0.67      2.71 o 
  -7   5  12      195.37      224.74      7.33 o 
  -6   5  12       27.80       27.59      2.70 o 
  -5   5  12       64.49       66.66      4.05 o 
  -4   5  12       23.32       14.50      2.54 o 
  -3   5  12      175.00      178.25      6.67 o 
  -2   5  12        8.33        6.84      1.78 o 
  -1   5  12       34.02       35.21      2.84 o 
   0   5  12       66.83       71.32      4.01 o 
   1   5  12      242.86      245.13      6.65 o 
   2   5  12        9.11       10.72      2.39 o 
 -11   6  12        9.70       14.15      4.15 o 
 -10   6  12        4.81        6.10      5.92 o 
  -9   6  12       44.68       58.10      6.31 o 
  -8   6  12       30.52       29.97      6.44 o 
  -7   6  12       27.79       26.84      2.57 o 
  -6   6  12      145.12      161.21      4.70 o 
  -5   6  12       62.97       60.73      5.09 o 
  -4   6  12       94.86       87.33      5.19 o 
  -3   6  12        0.04       -1.79      2.64 o 
  -2   6  12       67.83       60.42      3.33 o 
  -1   6  12       57.26       65.75      3.36 o 
   0   6  12       59.59       65.19      3.91 o 
   1   6  12       10.49       16.06      2.85 o 
   2   6  12       10.28       14.70      2.78 o 
 -11   7  12        0.53       -1.27      2.98 o 
 -10   7  12        0.24        1.10      3.01 o 
  -9   7  12        1.03        3.47      2.97 o 
  -8   7  12       91.60      108.61     11.41 o 
  -7   7  12       99.58      105.30      4.18 o 
  -6   7  12        0.02        1.20      1.70 o 
  -5   7  12        3.88        8.34      2.33 o 
  -4   7  12        1.62        3.14      2.22 o 
  -3   7  12       11.58       10.60      2.49 o 
  -2   7  12       35.43       39.15      3.22 o 
  -1   7  12      111.93      112.20      4.20 o 
   0   7  12        8.06       12.93      2.43 o 
   1   7  12        0.56        2.67      2.00 o 
   2   7  12        1.89        2.25      4.82 o 
 -11   8  12       67.73       54.65      5.32 o 
 -10   8  12        7.96        5.17      3.21 o 
  -9   8  12        1.56        1.98      2.83 o 
  -8   8  12       29.18       25.39      3.79 o 
  -7   8  12       73.49       79.22      3.84 o 
  -6   8  12        0.07       -0.17      1.67 o 
  -5   8  12       63.37       62.66      4.08 o 
  -4   8  12      131.72      146.50      5.64 o 
  -3   8  12        1.67        1.50      2.32 o 
  -2   8  12      126.82      125.04      4.85 o 
  -1   8  12      100.83      104.24      4.17 o 
   0   8  12       78.35       68.75      4.06 o 
   1   8  12        0.02       -2.23      1.82 o 
   2   8  12        1.21        2.69      2.81 o 
 -10   9  12       12.64       11.92      3.49 o 
  -9   9  12        1.44        0.82      2.84 o 
  -8   9  12       25.95       22.24      5.39 o 
  -7   9  12       65.93       65.06      3.56 o 
  -6   9  12       30.93       34.25      2.67 o 
  -5   9  12      282.50      295.86      8.10 o 
  -4   9  12        0.00        0.30      2.11 o 
  -3   9  12      184.42      189.30      6.63 o 
  -2   9  12       23.96       23.74      3.28 o 
  -1   9  12       71.06       66.81      4.14 o 
   0   9  12       10.48       11.19      2.32 o 
   1   9  12        1.70        2.60      2.71 o 
 -10  10  12       39.81       33.74      4.43 o 
  -9  10  12       53.07       49.00      4.78 o 
  -8  10  12       26.95       29.17      5.55 o 
  -7  10  12       33.51       30.20      3.14 o 
  -6  10  12      208.39      229.22      5.80 o 
  -5  10  12       28.97       25.91      3.07 o 
  -4  10  12      183.29      204.66      6.81 o 
  -3  10  12        1.05        1.40      2.33 o 
  -2  10  12      558.53      569.39     12.96 o 
  -1  10  12        4.57        4.93      2.65 o 
   0  10  12       31.68       29.92      3.01 o 
   1  10  12        0.77       -0.79      2.13 o 
 -10  11  12       33.51       41.47      4.77 o 
  -9  11  12       31.72       30.55      5.95 o 
  -8  11  12       13.70        8.01      4.62 o 
  -7  11  12       63.67       71.34      4.25 o 
  -6  11  12       97.63      106.55      4.73 o 
  -5  11  12       40.58       38.36      3.51 o 
  -4  11  12       16.05       13.80      2.81 o 
  -3  11  12      242.73      275.41      8.21 o 
  -2  11  12       18.84       18.99      4.57 o 
  -1  11  12        9.31        9.93      2.87 o 
   0  11  12        0.42       -0.76      2.39 o 
   1  11  12       19.78       18.28      2.97 o 
  -9  12  12       60.71       58.35      7.32 o 
  -8  12  12        6.40        8.38      4.53 o 
  -7  12  12        0.02        1.60      2.24 o 
  -6  12  12        4.81        9.02      2.71 o 
  -5  12  12        4.50        5.77      2.70 o 
  -4  12  12        4.49        8.10      2.50 o 
  -3  12  12        1.51       -1.05      2.24 o 
  -2  12  12       30.63       34.15      4.79 o 
  -1  12  12        5.51        2.51      3.81 o 
   0  12  12        9.34       10.82      4.92 o 
  -9  13  12       31.40       37.08      6.48 o 
  -8  13  12       79.24       79.77      8.00 o 
  -7  13  12        0.14       -0.45      2.25 o 
  -6  13  12        0.11       -2.02      2.02 o 
  -5  13  12       39.92       41.79      3.66 o 
  -4  13  12       63.22       57.17      4.22 o 
  -3  13  12       91.21       91.33      5.27 o 
  -2  13  12        2.98        3.27      5.53 o 
  -1  13  12        0.89       -4.08      2.39 o 
   0  13  12       10.91        9.98      5.01 o 
  -8  14  12       90.03       96.33      6.93 o 
  -7  14  12       35.96       38.57      3.50 o 
  -6  14  12      162.72      166.01      5.93 o 
  -5  14  12       72.17       73.83      6.63 o 
  -4  14  12       86.63       83.18      4.97 o 
  -3  14  12       11.92        8.78      2.75 o 
  -2  14  12      105.00      119.84     13.05 o 
  -1  14  12        0.24       -2.91      2.67 o 
  -7  15  12      330.15      347.36     12.01 o 
  -6  15  12      180.81      167.82      8.75 o 
  -5  15  12       26.08       26.58      3.27 o 
  -4  15  12        2.76        0.07      2.37 o 
  -3  15  12        9.95       12.83      3.29 o 
  -2  15  12        8.07        7.76      4.55 o 
  -5  16  12       27.19       34.19      3.93 o 
  -4  16  12       42.06       38.58      4.27 o 
 -11   1  13        7.75       10.42      3.70 o 
 -10   1  13       57.13       49.58      4.93 o 
  -9   1  13      291.59      282.14      9.55 o 
  -8   1  13      129.49      144.02      6.46 o 
  -7   1  13       83.71       81.33      3.48 o 
  -6   1  13        2.20        3.56      2.53 o 
  -5   1  13       24.64       24.92      3.39 o 
  -4   1  13       17.98       15.28      5.15 o 
  -3   1  13        1.35        1.51      2.03 o 
  -2   1  13        0.22       -0.48      1.97 o 
  -1   1  13        2.69        0.87      1.93 o 
   0   1  13      145.35      147.29     10.35 o 
   1   1  13       48.61       45.28      5.72 o 
 -10   2  13        0.02       -2.60      2.85 o 
  -9   2  13      126.90      116.43     11.05 o 
  -8   2  13      119.63      123.31     10.83 o 
  -7   2  13      197.01      215.00      5.24 o 
  -6   2  13       70.92       70.07      4.80 o 
  -5   2  13       86.29       76.17      5.09 o 
  -4   2  13        0.57       -1.91      2.07 o 
  -3   2  13        0.03       -0.16      2.22 o 
  -2   2  13       44.08       43.41      3.51 o 
  -1   2  13      281.70      297.73      7.16 o 
   0   2  13      137.86      136.56      6.07 o 
   1   2  13      313.44      309.52     11.40 o 
 -10   3  13      306.99      314.76     10.56 o 
  -9   3  13       87.52       81.53      5.73 o 
  -8   3  13       78.15       79.46      5.31 o 
  -7   3  13      146.16      148.01      4.33 o 
  -6   3  13      118.81      110.26      7.74 o 
  -5   3  13       38.40       32.76      4.96 o 
  -4   3  13        0.13       -0.22      2.14 o 
  -3   3  13      146.11      150.40      5.92 o 
  -2   3  13        2.32        0.96      2.10 o 
  -1   3  13       35.41       28.26      3.25 o 
   0   3  13      135.68      134.39      6.06 o 
   1   3  13       27.16       28.96     10.86 o 
 -10   4  13        4.43        2.62      3.28 o 
  -9   4  13       13.28       12.87      6.41 o 
  -8   4  13        0.98        1.75      2.79 o 
  -7   4  13       65.63       62.93      3.67 o 
  -6   4  13       14.54       16.41      3.07 o 
  -5   4  13       16.65       19.72      3.36 o 
  -4   4  13        3.65       -0.59      2.82 o 
  -3   4  13       46.19       48.40      3.97 o 
  -2   4  13       56.48       58.39      3.87 o 
  -1   4  13        5.97        6.31      2.17 o 
   0   4  13       33.38       42.25      4.38 o 
 -10   5  13        3.26        3.71      3.18 o 
  -9   5  13       19.47       21.83      3.80 o 
  -8   5  13       34.86       28.38      3.82 o 
  -7   5  13      183.73      197.75      5.78 o 
  -6   5  13       14.69       19.60      3.22 o 
  -5   5  13        0.11       -0.73      2.18 o 
  -4   5  13       19.53       13.39      2.73 o 
  -3   5  13       19.38       12.18      2.88 o 
  -2   5  13        0.64       -0.64      2.42 o 
  -1   5  13       20.13       25.84      2.87 o 
   0   5  13       60.87       72.58      4.78 o 
 -10   6  13        0.00       -4.55      2.70 o 
  -9   6  13       22.42       18.74      4.17 o 
  -8   6  13       48.67       50.85      4.51 o 
  -7   6  13       85.11       90.31      4.10 o 
  -6   6  13      147.04      152.56      6.46 o 
  -5   6  13       13.85        9.05      2.53 o 
  -4   6  13       45.88       36.56      3.58 o 
  -3   6  13      118.75      123.02      5.70 o 
  -2   6  13        3.77        4.41      3.86 o 
  -1   6  13      357.55      383.94      8.47 o 
   0   6  13       20.99       24.13      3.71 o 
 -10   7  13       69.67       68.57      5.55 o 
  -9   7  13      140.04      149.84      7.12 o 
  -8   7  13       47.30       61.46      6.97 o 
  -7   7  13       19.93       18.94      2.55 o 
  -6   7  13      117.84      125.06      5.97 o 
  -5   7  13      190.09      188.23     11.35 o 
  -4   7  13      197.18      207.94      6.92 o 
  -3   7  13      367.25      375.71      9.91 o 
  -2   7  13       52.28       57.70      4.40 o 
  -1   7  13       23.59       26.20      3.17 o 
   0   7  13        0.39        0.19      2.29 o 
  -9   8  13       57.84       52.01      7.11 o 
  -8   8  13        0.43       -7.11      3.55 o 
  -7   8  13        9.87       13.55      2.35 o 
  -6   8  13        8.14        8.93      2.51 o 
  -5   8  13      342.25      344.02     12.99 o 
  -4   8  13      137.74      128.34      5.67 o 
  -3   8  13      303.22      316.20      8.99 o 
  -2   8  13       24.47       20.01      3.68 o 
  -1   8  13       19.27       18.14      2.84 o 
  -9   9  13       11.97        4.38      4.59 o 
  -8   9  13        9.44        6.43      4.40 o 
  -7   9  13        7.13        8.87      2.22 o 
  -6   9  13        2.44        2.18      2.26 o 
  -5   9  13        0.00        4.60      2.51 o 
  -4   9  13       73.83       73.34      4.72 o 
  -3   9  13        0.00       -1.97      2.33 o 
  -2   9  13       69.91       69.37      4.87 o 
  -1   9  13       69.17       73.46      5.72 o 
  -8  10  13       10.54       13.24      4.82 o 
  -7  10  13       23.53       23.83      4.60 o 
  -6  10  13       83.73       80.80      4.68 o 
  -5  10  13       66.06       69.23      4.56 o 
  -4  10  13       65.97       66.23      4.71 o 
  -3  10  13       38.39       42.53      5.08 o 
  -2  10  13        0.00       -0.77      2.39 o 
  -1  10  13       34.80       25.80      4.26 o 
  -8  11  13       15.18       19.55      5.40 o 
  -7  11  13       44.72       47.71      5.67 o 
  -6  11  13       87.19       98.68      4.94 o 
  -5  11  13      105.83      102.05      5.31 o 
  -4  11  13      485.85      519.51     12.36 o 
  -3  11  13       58.32       63.42      4.71 o 
  -2  11  13        0.95        3.52      2.99 o 
  -7  12  13       10.85       10.29      3.37 o 
  -6  12  13        0.13        3.28      2.39 o 
  -5  12  13      411.57      428.06     12.41 o 
  -4  12  13       69.63       67.65      4.74 o 
  -3  12  13       24.84       30.90      4.16 o 
  -6  13  13       76.08       76.92      5.18 o 
  -5  13  13        0.30        2.53      2.84 o 
  -4  13  13       77.04       73.11      5.50 o 
  -9   0  14       13.00        8.46      4.61 o 
  -8   0  14      105.71      106.57      7.87 o 
  -7   0  14       25.73       25.02      4.92 o 
  -6   0  14       52.94       48.42      6.17 o 
  -5   0  14        5.80        3.79      3.67 o 
  -4   0  14        8.38       -0.64      3.49 o 
  -3   0  14        5.81        9.38      4.57 o 
  -2   0  14       27.57       36.12      4.98 o 
  -9   1  14        8.53        7.44      6.83 o 
  -8   1  14       63.19       54.48      6.26 o 
  -7   1  14        1.23        2.61      2.58 o 
  -6   1  14       40.02       38.65      4.06 o 
  -5   1  14       19.57       19.20      3.45 o 
  -4   1  14       25.66       27.53      3.79 o 
  -3   1  14       20.24       23.57      3.37 o 
  -2   1  14      176.37      172.70      6.81 o 
  -9   2  14       26.35       22.99      5.31 o 
  -8   2  14       36.18       22.49      4.96 o 
  -7   2  14       10.64        9.88      2.84 o 
  -6   2  14       21.28       14.54      3.13 o 
  -5   2  14        0.76       -2.22      2.43 o 
  -4   2  14        1.42       -0.49      2.63 o 
  -3   2  14       24.82       27.86      5.05 o 
  -2   2  14        0.70        0.59      2.30 o 
  -9   3  14       10.70        9.24      3.26 o 
  -8   3  14       33.55       29.95      5.31 o 
  -7   3  14       26.28       31.82      3.68 o 
  -6   3  14        4.19        1.55      2.54 o 
  -5   3  14        0.01       -0.99      3.14 o 
  -4   3  14        0.13        0.51      2.56 o 
  -3   3  14       32.98       28.63      3.49 o 
  -2   3  14        7.32        3.69      2.74 o 
  -8   4  14       11.89       18.94      4.70 o 
  -7   4  14       12.42       21.85      3.27 o 
  -6   4  14       22.32       22.99     10.26 o 
  -5   4  14       45.44       40.87      7.70 o 
  -4   4  14        0.00       -2.10      2.22 o 
  -3   4  14       33.86       33.59      3.67 o 
  -2   4  14       52.65       66.61      8.05 o 
  -8   5  14       48.88       50.60      6.16 o 
  -7   5  14       15.37       15.06      3.26 o 
  -6   5  14      108.19      121.98     12.34 o 
  -5   5  14       81.53       77.54      5.46 o 
  -4   5  14       30.79       32.48      3.57 o 
  -3   5  14        1.94        1.43      2.43 o 
  -2   5  14       75.35       82.78      6.11 o 
  -7   6  14       91.60      104.43      5.47 o 
  -6   6  14       10.86        8.19      3.01 o 
  -5   6  14      101.55      104.86      6.03 o 
  -4   6  14        8.04       15.11      3.01 o 
  -3   6  14        4.75        8.90      2.84 o 
  -7   7  14       28.30       26.02      3.45 o 
  -6   7  14       38.00       39.95      4.92 o 
  -5   7  14       30.50       21.66      3.16 o 
  -4   7  14        0.00       -3.07      2.36 o 
  -3   7  14        5.19       10.31      3.24 o 
  -6   8  14       18.87       28.10      3.83 o 
  -5   8  14      115.41      115.38      5.61 o 
  -4   8  14        5.23        4.51      3.86 o 
                                                 
